# Supplementary material for: Trim33 masks a non-transcriptional function of E2f4 in replication fork progression
Source: Nat Commun. 2023 Aug 23;14:5143. doi: 10.1038/s41467-023-40847-0 (PMC10447549; doi:10.1038/s41467-023-40847-0)
Supplement: Supplementary file 4 — Source Data [file 41467_2023_40847_MOESM4_ESM.xlsx]

## Sheet: 1a
Fig. 1a

## Sheet: 1c
Fig. 1c		Trim33-WT Ctrl	Trim33-WT Myc	Trim33-KO Ctrl	Trim33-KO Myc
		15.503	8.12693	6.39024	10.4412
		17.2755	8.77543	6.93316	8.08291
		8.1974	5.92739	1.87294	7.46976
		10.4543	1.88746	3.98679	6.42864
		18.1497	4.18813	12.1943	6.1587
		10.0699	7.31782	8.9639	10.8455
		13.8129	9.37641	17.6227	15.1001
		12.1425	9.55013	12.8252	2.8958
		16.5828	7.13193	8.91497	8.12693
		12.4436	7.32905	18.3897	10.47
		15.1654	11.4814	22.3051	6.49232
		11.0656	4.41733	9.37641	9.48692
		11.5881	6.01916	12.9507	13.2623
		11.7829	12.4281	7.46601	2.61744
		16.8775	4.88861	5.15597	2.15856
		14.5172	6.55951	17.2692	12.4633
		13.9099	4.96095	4.08863	14.8255
		18.3569	4.27218	8.01478	12.6206
		18.183	4.66479	7.44026	14.9781
		15.2176	5.92739	18.124	15.2176
		13.0792	1.88746	13.6774	6.12756
		14.0098	2.84828	5.48046	12.4633
		12.4103	4.44215	9.36471	10.9612
		13.514	2.53245	15.0292	10.5456
		11.6237	3.40875	6.80557	5.34889
		14.5832	3.04353	4.30425	17.2676
		15.4394	2.15856	7.12045	15.503
		14.1732	3.5813	6.78941	11.3566
		14.5455	4.44824	19.2859	2.20867
		14.5455	4.54563	12.0336	5.85762
		15.7973	1.04697	11.94	3.51949
		7.9909	3.45675	15.7713	4.50325
		6.39446	1.19377	17.5729	5.52541
		5.0539	1.17059	4.0006	5.15597
		5.40507	5.15059	6.10509	6.3687
		12.9104	4.74041	5.99622	8.70028
		9.11865	4.21412	4.82072	4.3986
		11.0333	8.07284	8.54459	6.47546
		8.74734	3.51949	7.81414	8.27723
		6.28208	11.1913	10.0916	8.04569
		9.6529	5.06467	10.7795	6.75289
		15.8683	11.5289	16.0588	9.26169
		7.49551	14.3748	15.051	9.56441
		15.2446	7.78254	6.8257	1.78304
		6.93316	10.1647	10.772	2.81924
		14.8161	5.63826	7.97381	8.58603
		17.3753	4.45432	6.28208	6.8257
		13.1628	0.468235	7.53906	1.88746
		11.3662	1.68822	17.1051	7.84903
		13.6292	5.70123	14.6019	7.5826
		7.03922	11.1248	12.6704	3.66441
		17.8913	7.96351	3.26079	7.44026
		12.3705	5.43036	11.7642	9.82732
		7.34778	4.21412	20.9989	10.3674
		10.6182	8.66563	11.9653	2.10706
		17.0005	4.77506	4.3169	1.70438
		15.2518	10.0207	7.12045	5.43036
		18.779	6.8257	2.97985	13.8623
		10.3251	8.0012	5.18243	12.8849
		14.6075	2.15856	15.434	9.10952
		5.11313	3.87535	16.7602	6.18539
		13.591	6.32562	9.67	10.7235
		5.19835	3.05243	14.4795	13.8307
		3.31089	3.3521	8.07284	10.6877
		5.73939	10.3038	19.6226	6.80557
		12.1132	5.70123	7.85254	10.0097
		9.43752	6.81751	8.29713	5.86699
		11.2498	4.54563	7.53906	3.77515
		10.2211	1.57046	11.3566	7.29159
		8.36619	3.25236	10.8101	7.34778
		15.9216	5.51043	18.2673	7.34778
		10.1106	5.11313	20.438	3.31089
		13.3468	9.32374	11.2035	8.96085
		11.4334	14.1192	4.91647	6.52182
		12.1425	3.92451	17.7946	9.70113
		17.7019	2.34118	16.1558	7.46601
		12.8081	2.0003	14.0548	10.2265
		8.44135	5.2351	17.9219	10.2932
		10.0996	4.82072	13.8268	7.64394
		12.2214	8.68764	16.9424	7.52454
		10.5767	3.05243	14.8679	7.27263
		10.0699	1.17059	8.52212	8.54459
		12.9167	1.48079	18.9635	7.78254
		20.2006	2.66941	15.6175	5.51043
		17.8866	8.9241	11.8548	16.127
		12.3373	5.40507	9.39093	9.73766
		16.2337	5.71551	16.1405	6.88563
		19.1246	10.4543	17.7143	11.4022
		20.7733	4.77506	18.2343	12.095
		19.5554	1.42414	14.8161	16.7029
		21.1823	3.75314	14.2985	12.2572
		18.8519	4.71162	10.971	18.9736
		14.8456	3.51176	20.3629	11.262
		12.0861	3.05243	17.9189	13.3304
		16.3346	4.47282	9.69247	9.14253
		13.1293	1.40471	14.7344	9.43752
		15.1743	1.49906	13.8148	14.1501
		9.4724	2.58583	15.6929	14.5115
		19.7174	6.626	12.6618	10.5873
		17.7466	6.30385	20.2074	14.4186

## Sheet: 1d
Fig. 1d

## Sheet: 1e
Fig. 1e		Trim33-WT Ctrl	Trim33-WT HU-rel	Trim33-KO Ctrl	Trim33-KO HU-rel
		18.8476	8.12693	19.3428	2.41048
		2.0003	1.88746	16.6076	2.66941
		5.06467	4.22067	18.5529	3.75314
		6.09151	4.47282	19.8337	8.51228
		9.13363	13.9726	19.1604	9.87742
		1.88746	2.66941	21.0472	19.1834
		4.6175	3.04353	18.4419	17.8313
		25.9828	2.34118	17.32	11.0061
		15.5648	3.04353	20.5597	3.14092
		11.1051	7.79659	15.9062	16.5844
		21.7528	1.36514	16.6273	8.1974
		23.4118	2.57529	18.3658	7.1626
		27.0251	5.43036	12.1765	12.5859
		25.5027	3.3521	15.4197	22.7286
		27.6556	2.41048	21.9984	10.8228
		22.8539	2.10706	17.3469	16.2082
		26.5803	2.93349	19.6881	22.3641
		12.2907	7.92207	20.5183	3.70163
		21.3059	0.936471	24.1719	4.00739
		16.237	8.19412	25.8253	5.85762
		26.0807	2.61744	22.012	7.9497
		15.3895	0.662085	20.294	12.2661
		18.5559	4.18813	11.9927	4.68235
		24.0151	2.10706	11.5881	10.662
		18.0196	7.34778	6.91747	18.2101
		36.4479	4.52151	13.6875	3.07935
		26.8919	5.66729	3.66441	10.3913
		15.5929	2.35288	6.85379	5.2351
		19.8061	2.81924	20.2442	7.64394
		21.1031	3.70163	19.2489	11.262
		24.064	4.45432	19.1377	7.04296
		22.3016	3.07935	19.2489	5.89485
		15.1816	3.75314	13.0645	10.8455
		20.3413	2.38753	7.85254	7.74016
		23.6506	5.44534	22.0382	7.49551
		22.9482	5.02674	6.07816	6.55951
		21.3869	2.85787	16.6636	8.97326
		9.73766	2.44419	11.2597	9.80508
		10.0535	1.88746	11.6637	8.1974
		9.43752	4.47282	24.0092	10.8329
		15.2176	4.61165	12.4611	16.5943
		9.93829	2.57529	8.44439	7.26139
		23.8306	9.93829	24.1357	3.77515
		17.1817	15.6981	25.2641	6.8257
		8.90888	5.13467	24.3955	4.37379
		13.7413	10.6001	14.4245	11.7082
		16.6273	6.98443	19.2503	8.17726
		15.5948	4.50325	13.7891	7.86986
		18.4775	3.37644	24.3145	9.14253
		11.3786	4.68235	24.3988	7.55732
		12.3368	4.77506	22.9983	6.08706
		16.2103	4.92209	34.2781	8.39242
		7.10875	1.26072	29.6451	9.83575
		26.5876	3.37644	15.2176	3.28608
		19.4826	3.92451	18.9694	3.98
		18.4965	3.75314	27.3236	6.81751
		32.964	2.22107	18.6414	9.70113
		14.4034	2.34118	17.9233	7.64394
		21.0706	6.09151	24.4393	8.27723
		26.8327	2.61744	21.8434	8.27395
		26.6985	5.19835	24.9892	10.1106
		23.7662	4.59971	8.57339	5.61882
		15.7486	3.14092	24.3042	8.81289
		16.9506	6.0009	8.27723	12.9612
		17.0714	4.09542	21.0406	5.15059
		22.2412	3.18423	32.0947	20.221
		24.7114	5.19835	29.9863	9.90247
		21.1291	7.13193	16.6619	9.73766
		10.2611	4.30425	24.3054	6.626
		10.1755	3.04353	19.5652	9.7798
		14.4034	7.02353	23.4516	2.11994
		11.1002	3.31089	23.6471	5.70123
		10.5456	5.17189	12.6618	8.46078
		11.2426	11.7574	14.0471	8.36619
		17.0714	5.17189	15.1093	4.3169
		16.9731	4.35482	24.6001	8.00799
		12.6618	2.81924	14.6075	11.5289
		17.3469	4.35482	12.5815	13.2438
		9.78261	3.83976	11.4933	7.65471
		10.7617	4.82072	7.72939	12.2549
		9.43752	3.37644	11.7433	12.275
		21.1343	4.54563	20.6979	15.4747
		15.5648	4.16823	13.9689	24.3347
		17.2168	11.7574	8.40553	13.51
		18.0514	2.48867	12.2102	4.22067
		18.5011	1.65545	16.1422	15.3377
		12.6011	1.70438	7.46601	15.8111
		17.0182	5.02674	12.4883	10.8935
		15.8544	2.35288	4.22067	8.59563
		15.1093	6.32118	10.1429	8.4575
		26.2378	5.46056	5.02674	12.3551
		18.1378	1.26072	7.04296	13.5648
		16.8825	6.1985	9.03718	11.7829
		17.8913	4.3169	15.2626	7.26139
		17.402	10.7924	12.1765	13.9689
		15.2876	2.44419	12.5815	6.30385
		15.1001	2.85787	12.275	2.57529
		21.4892	4.77506	8.94564	6.2994
		19.6715	5.38986	8.48325	7.95321
		20.8522	3.25236	16.8597	11.3926

## Sheet: 1f
Fig. 1f		Trim33-WT Ctrl	Trim33-KO Ctrl	Trim33-WT HU-rel	Trim33-KO HU-rel
		6.177	3.268	6.399	6.15
		44.523	0	33.698	17.431
		0.035	126.658	13.41	4.228
		126.872	70.334	54.213	20.144
		48.694	29.373	51.588	0
		0	0	68.881	0
		46.895	2.526	28.15	18.127
		75.576	138.094	27.742	5.329
		0.276	15.001	29.84	8.265
		127.823	154.855	12.3	14.443
		3.285	163.588	10.708	5.411
		4.454	167.769	38.533	0
		150.394	157.307	18.762	7.325
		0	0.257	1.743	0.0004557
		9.511	12.604	23.685	0
		4.826	0.684	107.088	2.064
		0.151	165.242	20.128	0
		144.262	130.504	11.245	9.178
		20.259	0	23.687	0
		139.118	152.684	31.378	0
		3.593	2.883	29.692	10.47
		0.308	0	59.257	8.911
		5.37	0	58.896	12.797
		114.216	58.815	4.453	16.576
		114.601	139.206	66.82	11.671
		4.216	12.33	45.746	5.849
		2.047	136.946	12.899	9.21
		19.791	96.167	60.3	18.341
		79.654	2.417	58.439	7.654
		127.301	0.124	63.931	0.037
		8.833	128.26	4.26	16.8
		0.545	149.815	39.138	15.42
		170.733	0	14.559	16.055
		130.607	0.0002457	51.931	0.562
		92.951	53.352	7.135	10.036
		1.081	147.557	48.161	5.377
		25.668	0	2.752	83.26
		154.862	0	14.348	41.696
		0.573	131.224	34.57	139.643
		0.093	9.278	9.893	55.659
		3.194	133.308	65.262	48.886
		124.355	2.896	17.917	49
		0	5.839	18.742	67.629
		0.004	0.001	19.319	142.574
		95.696	0	33.759	170.317
		160.744	0	39.371	86.365
		0	0.057	22.807	78.685
		0	0	26.741	173.296
		2.185	0	13.652	18.305
		0	0	19.605	78.24
		0.078	121.21	28.757	114.81
		0	86.454	32.856	51.666
		92.621	68.301	50.807	137.809
		0.042	6.499	3.804	74.061
		3.488	20.439	30.743	159.604
		20.208	0.062	23.768	95.302
		138.231	127.224	26.482	172.993
		0.009	5.991	14.967	71.682
		134.297	0	47.769	151.274
		68.77	0.78	1.936	85.058
		82.955	13.282	41.796	142.127
		0	98.102	3.287	110.612
		0.017	104.773	42.076	210.951
		167.378	146.902	43.96	39.616
		125.296	0.055	7.307	214.605
		0	87.231	51.16	181.62
		0.003	3.582	30.133	213.285
		3.659	2.552	34.992	203.473
		125.475	55.683	23.424	110.244
		69.693	0.015	23.996	155.882
		0.025	127.621	1.47	177.33
		88.106	99.367	0.797	108.33
		136.464	0.006	61.407	156.384
		20.078	132.661	10.25	27.055
		68.063	174.915	2.783	33.387
		0.229	103.857	34.414	49.019
		0.346	0.503	31.608	103.539
		98.933	110.833	2.308	104.439
		70.034	147.076	25.771	78.433
		122.226	91.575	22.149	122.167
		143.084	109.382	19.756	144.416
		3.772	136.894	16.302	44.683
		134.212	137.342	28.928	124.174
		133.2	135.123	36.878	84.489
		0	157.657	67.439	16.093
		75.524	45.188	60.315	35.282
		136.807	0.109	60.334	39.259
		5.117	2.338	31.511	97.196
		89.248	0.42	37.548	22.679
		1.906	0	38.982	30.52
		0.038	78.111	90.627	80.119
		0	95.487	16.756	107.567
		0.125	7.217	93.383	22.933
		0	144.585	10.59	126.339
		14.342	131.184	13.472	72.324
		107.199	0.357	37.001	46.215
		112.695	0	67.643	124.349
		0	0.0002884	29.915	111.974
		102.81	161.271	85.98	164.639
		160.797	8.58	26.334	154.493
		1.121	85.533	19.71	88.505
		0	6.854	33.053	24.826
		107.413	4.17	32.401	51.747
		54.535	6.57	18.539	35.183
		1.285	159.716	16.673	54.491
		0.002	140.888	17.584	10.779
		27.665	103.082	27.847	10.218
		0	141.003	27.975	100.045
		0	10.217	36.926	47.142
		0	0	22.058	19.768
		1.263	115.601	18.605	59.434
		1.923	125.028	12.44	33.996
		130.35	85.806	8.571	53.846
		0.012	167.078	1.958	142.933
		120.359	166.006	24.357	47.356
		0.481	3.672	40.645	103.582
		1.735	172.837	33.417	59.048
		87.006	131.278	24.197	110.858
		127.583	162.127	50.954	82.822
		0.566	93.083	58.404	90.131
		132.05	154.677	17.686	186.551
		23.908	17.9	15.558	13.389
		0	80.114	41.977	25.711
		92.712	98.392	6.363	0.715
		0	19.29	54.386	50.125
		167.732	150.326	16.174	11.734
		26.633	149.128	16.869	94.277
		0.509	125.302	28.934	6.747
		0	18.177	25.259	22.693
		2.951	23.203	59.248	17.687
		154.811	159.5	17.962	48.503
		122.305	9.189	55.344	71.581
		9.349	80.227	45.143	17.856
		99.762	138.175	59.789	44.503
		91.316	93.446	32.791	164.218
		46.304	8.196	22.759	4.651
		123.417	106.664	27.688	52.4
		3.993	96.08	42.314	103.202
		0.151	123.547	16.177	185.111
		2.438	0.345	28.985	29.826
		71.443	156.536	3.869	58.584
		59.815	24.747	24.552	53.804
		1.178	115.24	20.321	105.714
		34.932	0.046	14.031	134.242
		3.508	8.733	16.042	120.656
		98.988	114.474	9.236	27.331
		74.469	0	13.722	37.539
		23.74	171.815	14.879	22.658
		157.514	121.213	17.916	67.2
		121.666	8.429	45.66	105.683
		0.076	153.374	7.313	13.154
		0.025	0	85.726	77.265
		0	115.813	8.962	131.095
		0	165.137	1.492	38.896
		0.013	13.498	0.628	36.718
		128.317	99.848	12.555	65.106
		0.006	51.32	19.954	94.498
		64.058	157.148	12.335	180.333
		0.019	126.972	5.384	181.167
		0.022	78.072	8.652	201.512
		122.184	69.074	40.389	193.227
		66.978	62.589	30.475	153.063
		72.26	119.505	12.47	187.553
		0	136.011	27.495	75.016
		2.048	166.848	29.09	58.024
		71.975	118.314	17.401	179.357
		0	148.846	12.285	76.566
		134.164	13.484	40.778	185.851
		2.796	147.395	37.895	61.627
		2.435	145.629	14.88	94.531
		84.993	102.116	33.746	195.071
		71.588	124.117	29.045	48.19
		0.629	10.319	51.008	154.91
		0.001	9.795	13.333	170.954
		0	132.402	25.042	214.488
		116.662	5.531	16.42	42.485
		133.607	133.645	25.824	135.12
		0.014	153.444	61.468	33.726
		59.685	105.513	70.741	67.857
		13.264	23.977	29.179	139.242
		67.132	46.704	34.569	197.298
		82.518	8.679	24.309	15.65
		81.495	1.323	42.213	114.523
		0	125.045	27.234	113.303
		136.65	112.667	22.6	197.537
		108.59	8.093	14.678	152.271
		0.23	127.644	71.359	38.638
		11.772	133.212	21.064	199.789
		78.768	162.226	68.161	47.894
		160.355	0.0006957	44.406	87.254
		76.401	65.674	32.987	46.535
		39.147	0.418	14.752	56.729
		0.353	134.127	42.594	59.526
		0	4.658	8.094	27.721
		0.005	2.044	13.709	11.512
		0.716	3.186	54.11	103.794
		2.142	137.528	16.707	59.999
		124.953	92.052	44.177	89.918
		150.63	47.097	104.465	148.502
		0	9.332	63.331	64.713
		113.978	162.109	8.575	99.542
		0	184.858	49.914	94.363
		0.618	160.262	47.139	36.792
		0.426	143.915	19.444	39.658
		55.903	192.11	53.973	67.833
		144.427	10.09	17.889	32.031
		2.699	159.451	91.24	81.775
		0	68.891	68.431	164.077
		46.408	108.599	34.161	25.656
		1.606	24.192	67.238	114.902
		96.399	138.117	11.375	151.157
		171.374	2.092	26.568	197.172
		0	6.047	45.089	41.919
		60.757	0	18.159	15.542
		0	7.587	30.494	89.343
		1.461	117.657	78.061	10.759
		144.129	167.278	30.73	94.596
		136.282	0	57.176	31.165
		0	109.761	17.19	60.249
		0.03	0.005	34.546	154.12
		171.577	114.701	23.1	143.714
		0.818	133.372	46.2	135.829
		0.002	126.798	5.225	30.657
		178.583	0	27.252	47.937
		141.355	6.868	12.031	85.894
		1.116	0.367	23.62	83.652
		131.013	145.946	19.738	27.296
		0.021	126.406	15.557	84.357
		152.856	151.255	9.25	92.647
		0	152.081	14.642	19.1
		57.101	114.211	31.947	111.521
		9.749	32.726	24.068	121.622
		118.918	7.946	11.587	24.204
		189.575	0	11.741	94.97
		0.039	107.04	30.378	193.578
		0	166.758	42.84	66.66
		0	106.282	16.268	42.834
		36.683	1.216	62.097	33.202
		0	148.525	50.588	179.869
		11.907	0	22.128	14.722
		2.041	13.838	36.157	73.029
		63.315	139.485	18.072	180.637
		38.261	104.09	44.591	68.932
		11.955	146.487	58.92	183.097
		114.815	134.846	10.118	20.811
		109.231	100.492	5.432	89.02
		69.914	5.634		197.088
		0	118.591		183.519
		127.765	0		208.522
		125.177	85.76		114.702
		0	129.486		35.356
		163.107	111.19		189.981
		114.349	98.075		109.38
		144.255	47.504		90.984
		42.994	129.399		206.803
		2.954	98.719		35.447
		140.343	96.15		194.011
		10.956	127.1		91.613
		40.64	146.43		32.574
		3.595	113.287		64.425
		0	111.972		6.754
		0	117.312		75.818
		160.453	1.017		70.25
		0	126.131		12.233
		0	141.601		114.525
		54.691	3.426		134.897
		72.296	4.769		23.206
		162.894	0.005		33.906
		0.002	63.281		104.011
		121.378	133.371		116.707
		143.541	0		23.293
		1.794	25.904		33
		58.622	169.621		75.883
		2.983	0		65.104
		162.59	0.064		200.46
		0.258	70.878		9.786
		4.934	2.03		53.451
		121.88	193.342		11.768
		0	177.444		158.908
		65.483	140.188		168.583
		143.152	153.111		91.396
		0.115	0.777		150.764
		9.246	0.652		201.877
		132.737	143.266		57.845
		110.005	16.176		52.895
		110.854	45.288		28.605
		1.293	0		150.316
		0.0009265	158.749		107.588
		40.028	1.041		150.401
		0	57.662		64.198
		21.841	8.564		11.247
		151.89	113.426		62.537
		155.598	0.862		28.521
		0	64.998		8.402
		0	32.265		17.203
		27.622	140.833		54.064
		132.441	156.335		149.982
		0	1.386		12.627
		0	162.155		22.641
		8.624	155.186		18.152
		2.603	67.947		94.577
		165.255	4.347		69.509
		0	6.198		150.214
		5.584	136.739		106.161
		0	179.025		9.21
		0.216	152.306		175.158
		144.071	2.102		57.713
		152.76	12.012		72.608
		6.133	177.423		38.498
		0	115.242		32.47
		129.689	0.013		46.38
		4.106	167.7		93.899
		0	159.619		109.842
		88.482	143.511
		70.939	18.902
		0.684	116.498
		6.075	85.85
		0.001	102.741
		0.69	48.711
		6.71	154.906
		117.41	131.752
		105.564	97.66
		0.02	118.071
		0.694	122.394
		109.258	3.394
		10.721
		0.0007334
		106.096
		10.045
		179.249
		105.472
		158.445
		155.81
		35.494
		64.525
		119.257
		175.596
		82.864
		160.583
		68.271
		136.312
		145.422
		26.839
		0.921
		139.294
		0.023
		1.397
		159.912
		95.957
		0
		2.136
		96.787
		154.074
		0
		0.867
		0
		99.645
		50.174
		0.806
		24.704
		0
		119.857
		1.301
		0.904
		124.11
		113.358
		1.548
		121.575
		0.513
		124.129
		21.9
		86.229
		0
		165.298
		13.686
		0.383
		150.239
		146.134
		115.735
		10.011
		93.213
		84.706
		42.575
		114.819
		2.062
		64.732
		53.977
		1.124
		31.873
		4.396
		92.222
		20.438
		148.732
		115.75
		45.727
		0.17
		0
		0
		165.003
		8.072
		176.563
		166.349
		174.667
		160.862
		73.841
		0.619
		6.663
		85.62
		110.186
		121.814
		2.182
		119.839
		0.011
		118.786
		0
		0
		4.088
		106.887
		128.729
		0
		117.129
		1.653
		40.052
		119.462
		147.21
		93.186
		174.783
		61.716
		0
		72.878
		43.882
		0.062

## Sheet: 1g
Fig. 1g

## Sheet: 1h
Fig. 1h		Trim33-WT HU	Trim33-KO HU	Trim33-WT HU-rel	Trim33-KO HU-rel
		0.155263	0.159248	0.33133	0.526486
		0.139659	0.186158	0.335389	0.530539
		0.153117	0.172281	0.309186	0.502479

## Sheet: 1i
Fig. 1i		Trim33-KO -EdU	Trim33-KO 0	Trim33-KO 6	Trim33-KO 12	Trim33-KO 24	Trim33-WT -EdU	Trim33-WT 0	Trim33-WT 6	Trim33-WT 12	Trim33-WT 24
		4.784	5.916	4.337	29.926	200.16	5.476	6.593	4.082	4.812	222.942
		3.733	5.18	3.523	5.44	11.051	3.649	4.81	3.567	89.859	227.246
		5.368	4.651	3.343	6.699	140.1	5.141	4.167	3.753	22.044	204.413
		4.356	4.776	3.93	6.321	8.772	4.138	4.886	3.475	7.293	95.37
		9.685	4.36	3.723	5.059	213.125	4.614	5.631	3.629	4.339	17.245
		10.644	188.993	3.201	6.262	176.435	4.264	4.421	3.583	4.902	12.874
		12.115	4.428	3.401	14.187	10.443	3.651	7.69	3.4	4.859	214.68
		5.08	4.837	3.087	5.622	15.175	3.911	4.776	3.035	5.056	25.462
		11.389	4.071	3.008	13.29	122.339	3.985	6.757	114.113	11.975	234.551
		9.851	4.441	3.513	17.13	202.926	4.644	8.252	3.043	16.216	219.214
		13.281	4.398	3.828	34.421	128.332	4.118	7.671	3.182	5.298	175.697
		4.159	3.386	3.378	11.884	146.615	4.227	3.83	3.152	5.215	20.25
		11.782	3.711	3.885	52.306	141.783	5.094	5.004	3.506	14.298	55.347
		12.639	4.847	4.216	5.365	132.449	3.548	5.755	3.785	14.494	190.457
		4.127	4.072	3.168	161.232	170.589	4.236	3.966	3.482	105.911	212.223
		5.455	4.067	25.284	17.137	203.045	3.473	5.512	12.593	61.617	211.342
		5.297	4.107	5.366	18.787	192.664	3.479	6.715	3.304	4.731	22.119
		5.145	4.592	3.317	45.932	34.551	4.394	6.063	3.211	13.45	22.435
		5.604	3.851	4.089	7.73	162.202	5.854	4.051	3.421	6.013	235.07
		6.186	4.312	3.472	31.007	7.153	4.748	5.614	3.058	5.031	220.436
		4.615	3.969	4.104	15.214	90.253	4.547	5.018	4.01	15.576	50.433
		6.286	3.483	3.212	51.411	179.246	4.791	6.432	3.621	95.186	13.776
		6.706	5.532	2.868	15.668	10.03	4.566	3.727	3.393	3.896	19.696
		5.115	3.985	3.779	40.66	11.018	5.108	5.175	3.07	73.976	24.196
		4.088	3.773	3.42	29.737	8.895	3.869	5.641	3.46	9.726	14.877
		4.897	4.465	3.289	6.789	184.309	5.169	5.327	2.978	109.756	12.772
		5.567	4.288	3.621	12.518	9.12	3.347	4.559	6.317	4.837	242.775
		4.464	6.062	3.216	21.8	7.296	4.118	5.418	5.272	6.158	20.621
		6.98	5.317	4.043	49.681	102.006	4.471	4.808	3.22	12.382	13.793
		4.071	4.427	2.865	72.665	7.842	3.906	4.273	3.041	112.21	165.495
		3.837	3.492	5.482	14.453	202.154	3.899	4.949	3.533	9.13	141.329
		6.802	4.009	3.103	8.233	7.035	4.253	4.108	4.443	5.93	180.292
		4.247	5.09	4.006	87.924	8.73	3.745	4.212	3.314	5.274	12.721
		4.045	4.007	3.21	6.091	158.154	4.538	4.4	3.294	72.675	16.986
		4.421	5.529	4.003	14.161	14.3	4.223	4.681	3.436	98.68	215.984
		5.261	4.457	3.716	6.047	143.903	2.767	5.234	3.348	7.338	249.483
		6.584	3.746	3.294	11.974	6.972	4.177	4.757	3.2	4.471	11.086
		4.47	4.449	2.88	68.881	6.221	3.924	5.131	5.539	73.916	31.939
		5.047	5.665	3.792	6.319	118.566	3.902	4.91	3.085	4.44	22.543
		4.022	7.529	3.304	11.205	122.647	3.454	5.579	3.167	4.729	234.138
		6.024	4.438	3.153	28.016	121.695	3.915	5.535	120.552	4.519	130.747
		4.046	3.494	3.859	55.951	142.239	3.381	4.461	4.504	4.624	28.725
		3.993	4.031	6.905	57.068	10.778	4.241	5.259	3.198	48.674	139.361
		4.049	4.113	3.037	4.155	8.334	3.71	4.822	3.56	33.864	234.307
		4.529	5.75	3.364	23.891	164.021	3.922	4.356	3.118	4.642	90.282
		4.332	5.008	4.241	7.017	127.988	3.26	6.099	4.869	12.957	26.492
		4.04	4.087	8.605	4.555	157.912	4.024	3.501	3.471	4.882	198.038
		8.785	3.407	3.864	44.464	7.032	3.979	5.976	4.504	4.55	188.441
		4.022	3.627	160.009	25.933	38.739	3.224	7.15	3.773	4.627	156.104
		4.627	8.212	3.327	29.277	7.244	3.988	4.218	3.928	4.637	25.819
		4.607	5.079	3.837	6.757	49.466	3.397	3.428	3.193	113.867	12.574
		4.37	4.074	3.266	5.656	10	4.276	7.749	3.414	4.343	14.16
		6.631	4.617	6.552	8.053	37.128	3.84	3.761	3.129	5.055	230.736
		3.576	3.395	3.365	6.067	190.385	3.358	4.272	3.764	28.069	168.632
		3.82	4.821	4.065	8.456	155.56	3.941	4.184	6.534	19.407	13.658
		3.913	4.179	3.492	4.153	176.149	3.882	4.785	3.289	10.728	15.803
		3.935	4.551	4.263	114.882	179.08	3.048	5.533	3.35	47.291	37.074
		4.119	4.21	3.298	92.818	28.638	2.856	4.999	2.931	10.52	243.822
		3.74	3.729	3.341	60.057	168.365	3.84	4.474	3.224	13.798	16.245
		3.574	4.015	3.448	102.666	120.894	3.766	4.412	3.382	4.918	243.87
		3.932	118.223	84.418	5.659	160.761	3.477	4.27	3.824	9.496	244.289
		4.883	6.839	3.143	13.024	173.861	4.081	4.572	3.795	20.731	11.072
		3.384	3.629	3.325	5.061	8.298	3.307	3.903	3.25	49.722	174.029
		5.054	3.991	3.079	4.681	189.699	3.831	4.573	3.347	48.938	58.717
		4.547	3.937	7.411	7.006	29.173	7.133	5.076	3.744	32.732	211.465
		4.226	5.548	3.408	14.912	11.226	4.791	4.312	3.7	11.313	198.536
		4.256	3.263	7.808	5.076	10.875	3.708	5.191	3.25	26.823	244.327
		3.855	3.619	3.146	10.26	25.571	5.714	4.339	3.53	133.556	16.057
		4.908	3.421	3.353	67.421	38.234	3.465	4.651	3.349	25.177	17.424
		4.106	3.244	3.082	27.368	147.669	3.375	4.005	4.471	99.508	235.704
		3.51	3.499	4.615	5.084	6.865	3.576	4.029	2.996	5.095	13.079
		3.515	3.904	7.428	81.371	121.481	4.577	5.195	3.836	5.009	17.073
		3.814	3.803	6.628	5.621	214.07	3.435	5.988	3.693	10.144	223.269
		3.279	3.613	5.075	4.541	197.946	4.063	4.831	3.377	27.303	183.723
		5.964	8.013	3.612	31.662	10.135	4.398	5.019	4.699	4.928	205.767
		4.773	3.594	3.106	4.29	208.352	3.948	4.939	2.968	5.792	60.64
		4.575	2.94	5.232	4.769	7.843	3.32	4.04	2.961	11.968	22.57
		4.18	3.473	13.393	18.689	181.42	5.468	5.306	2.798	11.104	169.439
		5.848	3.218	4.027	36.114	172.041	3.51	4.181	2.862	4.763	37.45
		4.562	8.74	4.141	27.287	8.714	4.176	4.36	3.021	4.789	217.527
		3.703	4.298	3.076	7.339	74.845	3.767	3.867	2.87	11.488	17.554
		4.177	4.557	3.346	8.508	17.489	3.367	4.394	4.043	5.225	191.198
		4.279	3.923	3.331	7.332	126.201	4.558	4.862	2.774	60.536	220.046
		5.179	4.772	3.177	10.091	13.815	3.169	11.241	3.256	5.418	15.181
		3.935	4.233	3.07	5.489	109.505	3.624	4.049	17.823	55.656	25.817
		4.735	150.296	3.269	4.319	6.537	3.956	4.427	3.219	54.579	206.557
		4.857	6.849	3.029	20.094	132.781	4.084	3.571	3.236	4.754	226.582
		5.182	5.007	3.884	6.64	166.091	6.676	8.921	3.112	25.697	15.296
		4.956	9.064	3.222	9.433	8.162	3.775	4.377	2.938	5.408	161.144
		3.917	3.52	12.135	72.132	151.936	3.295	4.208	2.734	5.188	23.726
		5.083	5.797	2.962	6.319	196.878	3.541	7.552	3.292	6.301	22.043
		4.122	4.012	3.884	6.843	178.734	3.939	4.077	3.291	19.614	141.917
		4.084	3.631	3.324	16.134	9.654	4.776	3.434	3.052	183.84	19.132
		4.925	47.507	12.233	5.95	177.031	6.563	4.274	3.035	5.251	14.469
		4.591	4.617	3.412	10.58	197.761	3.239	4.827	3.087	50.613	188.891
		4.983	4.013	3.174	32.188	147.272	3.697	4.85	3.104	27.882	30.285
		4.427	3.699	3.663	6.178	101.722	3.502	3.698	2.916	6.353	20.552
		3.876	3.979	3.18	191.29	91.154	4.446	5.572	3.98	4.182	20.485
		3.778	3.858	3.43	5.331	8.58	3.937	3.974	5.896	18.923	14.866
		4.689	4.469	3.337	5.449	161.563	3.942	42.201	4.873	30.643	211
		4.353	3.936	3.73	29.373	163.928	3.725	3.232	3.405	4.895	12.359
		3.838	4.39	6.773	4.595	190.961	4.33	4.032	6.813	56.994	16.959
		4.094	4.313	3.479	29.111	191.497	5.799	3.512	2.839	4.654	21.379
		4.359	3.601	3.508	6.184	178.971	3.959	18.229	4.319	5.825	199.907
		4.606	4.2	92.427	4.95	13.973	4.622	3.841	6.82	91.202	233.513
		4.555	3.364	4.949	5.335	160.44	4.679	4.253	4.504	86.769	128.663
		4.723	4.65	3.208	10.556	11.339	4.12	4.016	4.809	32.957	235.051
		4.836	4.105	3.217	52.024	97.766	7.133	18.72	4.822	68.755	15.622
		4.167	4.483	4.49	5.087	8.465	3.463	6.036	4.234	8.363	191.576
		4.71	3.616	10.018	5.747	8.09	4.236	3.329	4.56	5.575	14.476
		4.767	5.876	3.119	5.556	214.609	4.952	5.445	4.013	17.615	231.134
		4.551	4.303	3.572	5.914	11.516	3.171	5.422	4.798	9.936	210.374
		3.844	3.512	2.999	6.779	199.112	4.195	6.738	4.174	11.706	14.945
		5.538	3.42	3.086	18.219	10.518	3.856	5.259	3.689	7.699	159.479
		4.302	4.529	6.142	10.92	174.673	4.147	4.667	4.853	4.08	235.326
		11.61	3.733	4.93	89.726	184.637	4.131	5.177	4.415	21.992	116.25
		4.964	4.424	4.401	20.92	139.32	3.33	4.405	4.57	44.424	20.202
		3.942	14.887	3.781	24.397	13.72	4.022	4.183	5.713	6.041	11.164
		4.861	4.346	3.774	5.272	10.13	3.87	4.519	4.824	21.581	97.383
		4.507	4.284	3.439	65.077	14.088	3.811	4.719	4.948	67.619	143.181
		5.534	4.169	3.351	5.466	150.072	3.463	4.39	3.873	5.646	195.678
		3.976	3.417	2.892	119.957	76.456	4.203	4.775	4.586	105.306	202.617
		4.25	4.011	3.044	7.559	8.537	7.214	4.606	46.012	110.578	25.864
		4.41	3.312	3.233	29.817	211.038	3.93	12.497	4.092	38.908	16.01
		13.977	7.97	3.433	10.889	153.762	3.608	10.998	4.597	60.969	13.873
		5.267	41.92	3.46	5.587	8.588	4.336	4.265	4.062	142.434	176.935
		4.234	3.582	4.424	5.813	12.342	3.28	5.482	4.281	3.934	15.059
		5.242	3.961	2.924	15.066	6.563	3.283	12.247	4.336	113.574	192.334
		4.399	17.323	2.474	7.594	11.715	5.311	4.926	91.903	4.984	171.869
		3.239	6.734	2.904	66.101	182.573	3.905	3.976	5.453	89.033	144.089
		5.194	3.468	3.413	8.617	196.129	4.272	5.544	3.455	5.393	193.075
		3.593	4.446	3.198	24.578	195.309	4.183	6.4	3.873	30.41	160.012
		3.371	4.884	3.113	5.954	205.546	4.335	8.765	97.561	5.309	21.411
		7.715	12.689	3.296	5.791	204.546	4.234	4.52	17.181	72.847	192.665
		3.746	3.596	3.078	44.779	209.111	3.649	4.938	5.149	13.509	18.004
		18.254	11.626	3.19	5.119	8.723	3.689	5.384	3.821	37.679	13.279
		3.975	3.589	2.996	7.27	179.09	3.406	4.436	119.261	31.495	17.685
		7.511	11.71	3.485	53.285	139.061	4.095	5.37	6.02	22.936	11.4
		4.227	4.221	5.437	57.882	11.741	4.881	5.8	4.94	4.539	15.589
		4.163	3.134	2.829	14.975	199.17	4.246	3.891	4.332	4.644	212.712
		5.073	3.421	3.035	5.143	211.337	3.381	5.345	4.362	13.017	233.293
		5.104	3.248	3.342	31.902	121.546	3.486	4.684	4.499	20.248	13.214
		6.257	11.794	2.575	7.814	216.948	4.31	4.205	6.821	4.946	162.812
		6.579	3.9	3.292	11.304	180.634	3.83	5.693	30.992	4.681	13.488
		3.291	3.401	2.765	37.972	173.926	3.775	4.47	4.025	28.585	188.591
		4.039	6.455	3.585	64.545	215.25	3.922	4.406	3.785	83.386	54.54
		4.582	3.796	3.056	5.421	82.145	3.762	5.555	7.98	6.853	18.636
		3.793	4.203	3.373	6.954	8.904	3.67	4.503	4.614	4.131	237.681
		4.145	4.929	3.761	9.996	8.137	4.114	4.234	4.437	4.777	45.579
		4.616	2.492	4.701	4.363	208.991	3.969	4.197	5.262	4.83	149.867
		3.817	4.461	3.488	115.879	9.438	3.899	5.408	3.929	11.475	105.256
		4.619	5.835	3.935	3.358	70.192	3.44	4.474	3.949	4.694	11.771
		4.351	3.565	3.854	9.384	75.295	4.238	4.757	3.938	5.107	172.355
		4.663	3.871	3.559	125.839	11.18	3.129	5.281	3.905	18.562	235.42
		4.844	4.191	3.768	71.312	11.776	3.723	4.693	5.048	5.484	122.529
		4.575	5.208	3.674	4.649	11.932	3.492	4.397	3.9	4.724	26.658
		3.476	3.529	3.791	33.035	165.847	4.269	3.913	5.002	5.083	16.538
		3.987	4.473	10.226	5.76	125.774	3.477	5.354	4.164	5.11	20.472
		3.934	118.735	3.307	148.266	103.657	4.655	3.284	3.975	12.973	16.285
		6.739	3.868	5.565	4.508	105.847	3.363	4.092	4.53	13.995	16.335
		5.265	3.916	3.443	16.379	173.768	3.509	4.637	4.242	23.419	11.7
		5.533	38.287	4.985	7.797	164.654	3.775	4.318	6.193	5.465	58.999
		5.639	12.409	4.056	180.17	10.388	4.496	5.168	3.843	57.914	20.137
		3.878	3.562	5.871	18.339	192.07	3.688	5.656	3.513	4.584	10.518
		13.451	3.527	3.707	9.5	142.074	3.32	3.679	3.392	24.599	147.448
		13.213	22.393	3.372	5.077	152.04	3.466	5.5	4.103	12.709	13.271
		4.558	5.684	4.128	46.562	111.388	3.131	3.758	4.672	42.373	181.691
		4.16	5.414	3.688	5.405	21.405	4.132	3.593	3.97	8.914	193.222
		12.517	7.136	7.069	28.837	7.196	4.752	4.254	3.595	4.774	219.084
		4.492	5.765	3.362	91.578	174.206	3.614	4.104	3.711	7.689	24.129
		5.199	5.136	8.006	190.051	213.081	3.881	3.64	4.177	8.356	15.291
		5.346	8.355	9.118	71.03	7.295	8.729	4.426	4.124	23.909	223.603
		5.064	7.768	51.582	64.321	12.659	4.685	9.846	3.733	111.436	87.471
		4.372	3.672	3.268	5.207	142.142	3.433	5.163	4.049	3.609	12.124
		11.527	4.566	4.073	5.927	160.84	8.141	4.814	3.631	4.41	156.279
		11.277	7.539	3.44	9.563	8.693	7.782	12.589	4.923	10.496	163.937
		13.684	115.098	9.103	29.982	208.053	12.391	6.446	33.763	4.494	185.696
		11.665	3.936	6.369	45.673	186.146	4.071	3.738	5.184	5.976	20.312
		4.613	3.597	3.349	44.5	8.28	4.159	4.421	4.178	11.489	170.892
		5.895	8.499	9.586	41.094	8.117	4.529	6.786	5.271	63.862	12.474
		9.284	4.151	3.653	42.658	6.647	4.705	3.968	3.528	104.878	184.037
		9.704	3.63	3.327	17.074	203.965	9.444	5.341	3.568	83.307	238.465
		12.496	4.051	22.814	16.436	175.129	4.851	4.107	4.242	4.993	35.914
		9.38	4.716	3.827	7.469	169.341	4.037	11.593	3.798	68.02	16.24
		4.138	7.658	3.79	4.624	9.018	3.902	3.962	3.464	40.254	204.967
		4.622	4.032	3.82	123.57	111.772	4.813	5.89	3.408	5.528	14.587
		12.19	3.512	6.005	8.862	93.055	4.614	3.846	3.598	95.321	143.982
		4.902	3.722	3.434	30.599	7.327	9.726	5.192	3.433	7.111	12.037
		5.003	4.104	4.112	150.478	194.5	3.94	6.427	3.776	4.329	170.016
		12.201	4.847	27.765	15.895	16.522	3.944	6.011	3.418	66.373	16.801
		10.71	4.4	3.62	7.559	85.607	9.214	10.705	3.88	116.686	102.588
		13.015	3.991	2.865	19.052	145.287	9.192	4.379	3.983	4.199	192.728
		11.722	4.253	3.474	8.951	187.554	4.622	4.333	3.565	4.418	15.936
		4.61	3.734	4.035	4.869	6.846	3.574	3.253	3.078	4.584	232.748
		11.391	3.726	2.826	41.574	79.96	4.178	4.449	3.258	93.852	230.1
		3.842	3.857	2.977	31.399	7.313	4.221	4.97	3.927	46.538	240.069
		12.997	3.791	3.578	51.833	17.211	4.643	5.86	3.752	31.683	17.675
		4.925	4.343	3.622	6.093	130.11	6.468	3.587	4.422	12.386	18.927
		4	4.058	3.631	28.078	15.828	3.303	4.057	3.642	4.731	155.299
		5.433	3.626	3.715	5.043	6.901	4.201	6.582	3.543	4.497	36.936
		5.839	3.634	3.628	7.902	6.803	4.605	5.058	4.727	4.444	168.556
		4.464	4.209	3.579	15.395	9.009	3.597	4.642	3.648	4.276	98.442
		4.659	4.476	4.072	6.059	11.71	4.335	5.004	4.667	109.817	15.004
		4.955	4.151	38.793	9.947	121.266	4.334	4.532	3.796	4.129	171.946
		4.604	4.31	3.447	87.449	40.383	3.908	3.805	3.208	4.724	209.797
		3.807	4.583	3.508	9.216	8.386	3.873	4.594	3.252	4.455	191.071
		5.196	5.608	2.845	179.6	11.155	4.948	4.198	3.413	17.837	116.475
		4.587	12.459	3.065	15.546	6.737	4.406	19.902	4.26	10.216	17.088
		3.897	4.475	3.392	45.607	135.74	5.11	3.969	4.168	45.426	228.016
		4.278	3.65	2.923	41.432	151.373	3.332	4.863	3.874	5.794	17.295
		4.671	4.917	5.519	59.926	7.718	5.079	4.815	3.311	10.042	232.096
		4.281	4.162	3.449	16.15	189.135	3.744	4.243	3.915	4.82	15.321
		4.471	4.546	3.796	10.208	12.009	4.48	4.198	3.252	10.957	160.348
		4.3	4.606	3.297	12.382	8.994	4.752	6.39	3.771	9.235	25.164
		5.34	3.797	3.464	5.061	136.303	4.64	4.244	5.938	45.149	144.47
		4.212	5.272	4.427	4.951	160.739	3.525	4.223	3.278	47.881	15.762
		3.902	4.278	3.493	6.413	178.166	3.899	4.527	3.224	31.639	187.993
		4.211	4.373	3.664	38.445	221.759	4.766	4.305	3.616	44.494	14.988
		4.931	3.667	3.324	11.278	103.513	3.401	4.095	3.142	11.112	14.733
		17.226	33.42	10.622	14.189	7.068	3.482	5.4	3.844	36.488	25.221
		10.653	4.855	4.438	5.99	170.265	4.293	4.856	3.188	5.54	14.649
		4.688	4.237	3.799	5.387	107.696	3.444	3.784	3.773	4.898	13.682
		4	19.63	70.734	12.507	136.588	4.301	4.371	3.339	22.341	210.429
		4.441	3.318	3.268	4.716	9.351	3.659	3.311	2.569	128.688	149.586
		4.369	87.057	3.444	10.216	7.314	4.624	3.847	3.509	22.101	174.836
		4.871	3.523	3.339	5.576	175.593	4.715	3.501	3.855	26.027	171.262
		4.596	4.294	3.365	30.146	221.684	3.387	4.281	3.327	94.388	228.821
		4.143	4.162	3.156	5.111	115.731	4.215	4.169	3.19	14.737	28.963
		6.537	6.339	3.649	7.421	108.715	3.935	4.93	3.01	18.435	215.242
		4.779	4.016	3.299	21.8	13.351	3.314	4.54	3.225	47.981	115.107
		4.35	3.671	3.05	11.351	181.98	4.497	5.832	3.26	5.223	15.079
		3.644	3.836	3.288	11.603	12	4.178	14.93	5.005	5.07	15.285
		3.451	3.729	3.377	29.384	136.311	4.143	3.939	3.221	8.644	19.155
		3.425	3.999	3.089	22.6	32.414	4.129	11.322	3.114	5.024	18.346
		7.417	4.175	3.486	56.473	210.549	3.559	3.8	3.17	5.899	18.745
		3.317	5.423	3.429	18.789	166.086	3.661	4.933	2.918	12.135	11.779
		3.751	4.807	2.392	5.469	20.282	7.172	14.39	5.327	10.782	181.351
		4.976	3.768	3.738	151.347	8.372	3.196	4.295	3.748	10.139	13.667
		4.408	3.924	3.248	6.032	106.715	4.659	4.822	4.02	4.739	16.167
		4.395	3.859	2.47	28.905	59.634	4.627	3.7	3.415	4.71	188.894
		4.415	4.303	3.078	133.924	12.096	4.193	4.349	3.275	56.713	20.957
		4.859	3.26	8.119	11.242	8.071	3.29	4.834	2.904	4.957	17.069
		5.397	4.233	3.084	6.821	9.049	3.547	5.054	4.047	9.981	167.954
		5.137	4.414	9.073	174.802	26.062	3.912	6.153	3.845	9.342	216.212
		5.572	3.972	2.92	27.235	211.157	3.505	4.213	4.513	10.789	155.941
		4.825	4.246	52.17	14.448	164.103	3.818	4.411	2.669	49.258	203.184
		4.294	3.957	3.958	11.499	16.698	5.279	4.141	7.404	54.213	227.996
		4.95	5.152	3.792	11.066	199.196	3.827	5.63	10.002	4.951	222.142
		4.462	3.964	5.421	186.45	90.322	3.52	22.277	7.306	4.661	199.376
		4.201	4.32	5.177	9.842	135.699	3.791	4.635	6.814	24.11	25.49
		3.789	4.023	5.675	140.08	182.129	4.924	3.946	5.241	5.274	165.655
		10.715	3.755	4.674	13.727	169.473	3.385	4.633	5.722	5.299	14.815
		12.329	4.455	4.766	4.746	106.859	3.451	4.948	5.553	6.407	123.875
		5.707	3.887	3.986	15.736	125.616	3.508	211.816	5.653	38.833	10.278
		6.15	4.402	85.476	45.219	26.343	6.23	5.03	6.9	4.841	168.639
		4.931	3.648	4.034	5.576	7.209	5.516	5.717	6.389	5.128	17.164
		6.944	5.137	3.966	9.34	9.278	3.557	5.185	5.22	46.872	14.471
		6.615	55.706	4.03	14.138	62.724	3.938	18.695	5.671	19.763	39.706
		5.872	38.27	70.541	55.485	12.401	3.476	8.209	8.871	47.467	15.747
		5.359	3.855	19.725	9.526	211.628	6.944	5.014	6.325	53.911	143.083
		5.918	4.424	3.715	12.108	156.131	3.473	5.369	5.265	6.332	14.023
		3.894	5.077	14.669	6.03	172.167	3.732	5.104	5.73	20.556	218.621
		4.091	3.969	15.33	37.805	182.883	3.351	4.214	19.032	4.175	181.298
		5.607	5.562	3.547	11.604	189.216	3.836	5.675	7.031	17.748	14.118
		7.759	5.149	4.704	14.031	96.369	5.178	5.487	5.679	29.242	10.473
		4.704	4.513	6.753	5.347	7.398	4.064	11.941	5.668	66.683	23.336
		4.156	3.675	10.087	12.349	129.847	4.455	4.468	5.105	6.769	14.895
		5.634	4.168	3.354	69.268	14.447	3.502	13.013	5.565	4.638	12.528
		4.411	5.524	8.136	4.59	191.446	4.283	5.104	11.543	53.306	22.28
		3.767	4.662	3.644	66.241	25.389	5.196	5.709	5.632	42.404	147.684
		4.578	4.245	7.601	31.054	78.07	4.559	4.619	5.5	121.871	17.257
		3.725	5.32	3.628	5.295	88.242	3.457	14.119	8.306	4.783	138.767
		4.329	3.741	4.211	4.926	142.251	4.175	5.084	5.198	78.561	237.41
		3.802	4.292	3.269	31.349	168.157	3.166	8.472	5.899	5.988	163.69
		3.567	9.892	4.106	7.119	9.127	4.096	4.621	5.543	4.906	209.564
		5.211	10.591	10.99	20.807	6.434	4.301	4.957	5.959	114.313	15.084
		4.617	6.432	3.861	62.656	192.596	3.644	5.783	6.752	28.513	172.307
		5.832	7.92	3.815	11.616	35.523	3.997	4.915	5.417	4.759	211.62
		4.841	3.961	10.245	10.938	5.889	3.332	4.577	5.242	5.757	18.339
		4.181	3.964	10.98	29.292	6.115	3.349	4.66	5.034	84.795	83.069
		3.929	4.347	13.903	11.374	116.599	4.504	4.38	5.268	84.401	15.455
		5.985	4.183	4.042	54.158	156.634	3.756	4.351	4.803	30.839	194.345
		2.305	3.822	3.625	5.562	8.195	5.412	4.895	5.356	7.814	165.048
		2.589	3.562	2.888	18.691	153.77	3.725	4.282	6.621	12.747	223.844
		3.659	5.247	4.557	17.246	207.502	3.927	4.215	6.113	64.243	162.828
		3.534	5.518	2.803	149.881	199.859	4.701	4.365	6.834	87.541	172.989
		4.167	3.332	3.175	28.915	149.795	3.948	5.583	5.44	8.207	17.229
		4.004	56.201	4.497	11.3	6.769	3.711	3.793	6.724	5.665	11.933
		4.111	4.728	2.977	28.658	228.577	4.091	4.319	5.389	208.4	231.759
		5.215	3.39	2.929	7.191	122.978	3.592	4.181	4.963	22.954	188.284
		4.661	3.472	3.599	174.322	8.186	3.717	4.475	11.307	207.07	131.063
		3.786	7.931	3.471	32.064	21.865	3.98	4.153	5.508	16.259	12.391
		4.324	4.57	3.319	28.397	199.88	3.717	4.112	12.648	9.739	187.732
		12.727	3.875	3.284	127.743	9.602	3.774	5.394	4.621	76.05	31.73
		5.805	5.846	3.274	14.472	118.331	4.87	3.788	11.054	7.276	14.759
		6.064	5.197	3.252	11.74	7.256	3.206	4.417	5.57	4.179	16.142
		4.943	3.318	3.244	11.029	101.852	3.779	5.332	5.592	63.039	13.375
		6.879	4.603	3.45	4.752	193.262	4.134	4.502	11.327	5.292	210.355
		6.595	3.153	3.576	5.703	52.561	4.389	4.716	4.984	5.622	13.169
		5.951	4.454	3.556	8.984	193.424	10.469	4.192	5.413	109.843	12.081
		5.331	3.69	3.043	20.302	9.783	3.902	4.13	5.687	56.263	198.235
		5.818	12.533	3.657	101.399	156.873	3.936	11.257	10.196	134.244	166.414
		3.946	4.502	7.397	7.254	211.521	3.604	4.454	5.791	4.816	22.604
		4.151	3.94	3.145	109.186	176.09	4.676	6.616	5.043	4.692	13.665
		5.616	5.036	7.772	13.937	6.331	4.148	4.835	5.824	4.839	10.58
		7.774	5.717	3.161	5.514	24.112	3.467	4.6	5.447	87.831	16.889
		4.659	3.648	3.36	21.172	193.508	3.82	7.15	5.535	7.961	13.422
		4.177	3.75	3.635	4.375	184.698	5.829	3.833	5.604	6.532	22.587
		5.633	3.962	3.193	4.676	9.051	3.465	5.977	4.928	5.184	140.863
		4.484	5.755	3.305	39.858	98.58	3.698	4.433	5.042	19.867	24.782
		3.663	31.872	4.378	5.321	208.821	4.746	6.264	5.569	49.857	183.479
		4.583	4.161	17.187	5.749	181.196	8.808	4.773	5.14	223.807	173.571
		3.742	4.01	5.294	5.301	150.809	4.197	4.236	8.503	5.36	16.764
		4.534	4.209	3.208	4.375	223.962	3.392	4.778	5.303	72.95	42.829
		3.835	4.887	4.235	5.215	69.157	3.833	5.076	83.453	13.642	18.115
		3.624	4.178	2.904	4.91	104.088	3.668	5.946	5.277	35.69	26.976
		5.277	4.72	3.678	14.278	26.881	3.915	5.069	5.48	22.658	16.017
		4.643	3.994	4.521	6.326	30.032	4.318	4.628	6.31	196.614	10.538
		4.916	4.171	3.709	4.948	193.391	3.612	4.395	5.268	4.891	151.5
		5.983	5.144	3.498	18.755	6.583	4.024	3.249	5.362	12.63	192.077
		4.176	3.843	3.852	8.562	7.305	2.826	5.199	6.284	5.043	16.904
		3.98	5.476	4.033	4.968	195.841	3.16	4.676	4.994	19.661	12.55
		6.072	5.546	8.059	30.141	145.889	4.071	4.303	5.111	65.403	189.695
		2.375	4.161	7.542	62.509	200.409	4.377	4.264	5.827	44.977	206.78
		3.676	4.142	3.737	11.52	200.857	4.431	4.033	5.26	47.356	188.824
		3.63	4.735	83.79	6.191	23.566	3.545	4.28	4.955	45.391	211.521
		4.435	3.782	7.584	11.217	5.781	3.754	3.901	11.927	5.768	48.702
		4.19	4.549	3.822	5.303	21.608	4.017	4.904	5.059	4.962	26.796
		4.305	3.629	4.404	17.111	112.627	3.224	4.163	6.486	94.724	160.229
		5.399	4.282	5.216	6.925	147.58	3.421	5.118	4.864	5.112	95.495
		4.892	4.873	3.65	31.515	196.911	3.506	5.839	11.792	12.988	13.585
		3.96	3.52	4.915	125.775	72.174	3.478	4.532	130.385	65.903	37.718
		4.374	4.55	3.435	11.261	6.492	4.092	5.982	5.59	19.64	29.662
		4.809	4.533	3.61	4.438	197.112	3.609	5.45	5.187	201.724	42.983
		4.235	3.902	3.796	5.126	8.593	4.192	3.911	10.84	79.334	146.983
		4.722	3.637	3.547	116.11	194.77	3.517	5.723	4.847	6.058	182.226
		4.128	3.743	3.161	20.469	96.578	3.815	3.879	9.19	66.159	149.525
		4.219	3.872	3.392	4.821	156.973	3.157	3.647	5.976	149.965	158.992
		6.761	3.53	4.276	101.925	149.978	3.37	7.268	5.508	7.669	15.551
		4.219	8.259	4.223	7.039	8.275	4.195	4.142	11.035	4.688	166.306
		4.989	4.461	3.523	13.727	7.915	4.131	3.973	11.547	6.659	15.016
		3.864	4.029	3.426	111.702	161.247	3.587	3.143	5.263	6.634	23.483
		6.284	3.681	3.479	5.501	160.052	3.63	7.092	4.905	15.421	17.609
		7.935	3.835	3.904	22.583	7.946	3.493	3.229	9.439	31.712	18.253
		4.102	4.361	3.16	4.405	11.208	4.031	3.288	5.817	121.858	24.497
		5.288	4.414	3.056	7.324	180.232	5.413	3.619	131.493	61.518	203.538
		8.91	3.465	3.647	18.966	37.455	4.907	4.224	5.019	36.631	12.985
		4.838	5.385	3.5	38.09	8.094	4.689	3.576	9.556	81.512	143.851
		7.98	3.827	3.853	19.758	147.13	4.883	2.727	5.555	4.992	194.142
		3.951	4.328	4.23	5.077	168.162	4.16	6.99	5.273	95.724	131.98
		3.743	4.235	3.586	13.413	59.848	3.796	4.871	5.496	4.408	228.537
		6.803	5.053	3.801	6.137	8.574	4.043	4.712	4.942	13.564	231.366
		4.015	4.243	3.135	11.01	169.987	4.717	5.37	5.792	20.056	147.73
		7.064	2.987	4.747	14.151	170.83	3.428	5.213	6.788	7.097	16.58
		6.552	7.407	4.256	14.851	158.902	3.746	5.441	5.088	5.816	13.346
		5.906	7.814	4.088	9.44	116.656	3.747	4.094	5.423	6.874	12.867
		3.564	134.372	4.282	8.107	192.449	3.966	4.515	5.22	28.042	16.41
		6.297	17.325	3.961	52.747	174.597	4.551	4.294	5.775	22.493	20.293
		4.524	5.348	3.931	6.396	9.147	4.419	4.526	5.49	25.492	11.46
		8.826	4.606	3.405	19.369	35.815	4.174	4.886	5.143	38.395	16.44
		5.29	4.787	2.974	27.892	194.178	4.083	3.601	5.329	6.341	12.051
		4.764	4.722	5.303	8.708	10.723	4.656	4.038	5.087	10.585	26.795
		6.141	4.645	4.476	11.051	189.784	4.795	4.272	5.305	65.649	15.689
		3.573	3.606	4.099	3.797	101.301	3.673	5.284	5.884	5.996	205.967
		4.367	5.942	5.26	5.401	12.831	3.677	4.415	8.564	5.391	14.758
		4.639	4.159	3.52	25.279	181.569	5.299	4.155	4.719	4.746	90.198
		6.492	4.823	3.677	8.486	6.89	3.873	4.556	69.383	4.45	202.571
		4.039	4.963	5.882	66.685	137.472	3.793	4.591	5.044	4.709	154.186
		5.149	4.512	152.088	5.962	175.022	4.11	4.66	5.517	5.245	16.509
		5.112	4.358	8.207	7.851	146.082	5.597	4.436	4.356	18.265	149.102
		5.444	8.011	5.895	44.671	206.179	4.406	4.059	4.877	5.463	55.59
		4.502	4.875	7.412	8.998	205.818	4.009	3.811	5.772	5.313	14.466
		5.278	21.949	6.782	5.439	15.018	4.795	4.742	5.373	5.169	125.825
		5.924	5.267	3.57	11.359	9.416	4.039	4.5	4.74	67.77	58.43
		4.961	203.832	7.544	27.012	13.038	5.083	4.231	6.667	5.534	232.768
		5.782	3.74	3.579	19.292	191.294	4.78	4.455	6.942	6.809	197.175
		5.27	3.274	3.828	4.763	193.811	5.137	4.72	5.36	22.364	18.987
		5.71	5.143	3.297	26.048	42.496	4.927	5.954	5.106	54.276	193.779
		4.082	6.127	2.889	4.789	195.889	4.645	4.995	5.373	5.649	12.628
		4.814	32.055	6.814	24.467	216.334	4.114	4.302	5.165	25.586	18.121
		4.297	4.005	3.942	5.437	224.213	4.087	6.109	10.082	4.287	14.243
		4.585	5.217	3.674	14.516	7.34	4.69	4.408	14.582	4.647	18.944
		5.293	5.839	12.072	9.961	192.104	4.143	5.265	5.309	7.113	22.369
		5.927	6.84	3.369	49.996	133.218	3.878	25.304	10.708	32.285	122.528
		5.64	80.623	4.295	19.652	8.69	3.943	6.586	8.715	4.395	93.328
		6.266	5.908	11.283	46.02	47.244	4.79	4.477	5.367	11.487	199.093
		5.725	10.351	3.305	6.127	170.481	3.405	6.239	5.32	4.504	13.972
		5.714	5.243	10.949	5.485	7.195	7.854	6.163	5.198	4.823	166.395
		4.871	4.941	3.799	6.01	10.712	4.475	4.111	4.958	101.02	14.572
		4.844	5.035	4.701	21.279	201.231	3.719	4.898	4.103	4.791	124.788
		6.46	10.521	10.583	5.632	216.642	3.431	20.404	5.931	16.446	184.804
		5.075	4.284	4.21	7.461	222.992	4.056	4.63	5.231	5.774	139.489
		5.057	4.259	4.499	33.107	94.89	3.738	5.55	4.989	4.997	16.943
		5.486	5.372	3.739	5.568	6.704	5.929	5.917	4.83	16.505	13.639
		4.262	3.719	5.309	8.792	213.295	5.284	4.22	5.309	21.955	12.927
		6.174	4.421	3.794	71.962	150.293	4.448	3.601	5.156	82.912	186.638
		4.573	3.729	6.131	21.524	8.588	3.573	6.113	6.043	29.127	12.989
		3.647	4.175	4.229	26.42	137.842	5.181	3.841	4.556	4.961	17.598
		4.339	3.737	3.929	13.794	148.258	3.768	6.209	4.355	4.775	13.004
		5.109	6.081	4.395	75.352	189.92	4.974	6.108	4.169	5.662	15.565
		4.635	6.946	3.959	6.887	15.451	4.499	5.43	4.236	43.407	13.398
		4.493	17.496	3.665	9.989	10.41	4.39	5.039	3.857	5.388	214.593
		5.266	3.69	3.864	28.315	115.974	3.987	4.044	7.803	26.732	19.293
		5.065	4.697	3.514	6.536	6.782	3.697	5.233	3.732	4.897	20.615
		4.555	4.351	3.711	50.519	10.019	4.286	5.702	4.046	4.84	25.206
		4.203	7.546	5.268	22.787	45.517	3.649	5.165	4.226	46.232	126.529
		4.308	4.285	4.191	50.32	14.508	3.744	4.506	4.069	42.873	194.119
		5.428	4.16	4.53	5.046	6.479	4.553	3.432	4.223	51.684	216.012
		4.275	4.275	9.171	49.224	7.521	4.12	5.035	3.618	10.536	17.921
		4.327	4.525	3.9	8.064	24.599	3.899	5.515	3.299	5.033	37.118
		3.347	4.726	5.156	5.823	6.985	4.398	4.483	3.479	3.951	42.169
		5.205	4.507	5.637	6.594	212.279	4.084	4.056	4.19	4.823	162.009
		5.033	4.518	5.073	21.774	142.048	4.961	3.824	3.496	37.617	12.791
		5.152	4.238	4.66	33.2	182.136	3.905	6.639	4.105	5.514	186.418
		4.21	5.157	4.511	5.009	202.205	3.942	3.827	4.296	19.681	171.828
		4.802	4.866	3.899	6.762	8.043	4.382	4.554	3.93	39.345	15.7
			4.221	6.114	5.375	176.857	3.557	4.942	4.296	30.729	215.763
			4.484	4.344	48.716	208.859	3.626	4.141	4.27	50.299	150.341
			5.013	4.248	11.976	217.61	4.12	3.401	3.969	4.809	232.516
			4.938	4.667	26.381	13.175	4.036	4.743	4.263	36.115	13.181
			10.442	5.068	30.162	165.683	3.836	5.903	3.727	46.471	120.286
			5.663	4.546	10.25	76.647	4.134	3.777	4.443	79.594	14.698
			3.996	5.746	12.153	176.937	3.891	4.527	3.752	37.001	13.132
			3.945	4.582	31.298	15.186	3.421	3.819	3.979	4.386	58.502
			5.03	4.943	22.089	105.922	3.763	5.408	3.73	4.581	141.985
			5.742	7.34	9.959	95.363	4.436	3.964	3.754	4.379	133.713
			5.807	5.849	26.833	221.009	4.825	4.715	4.568	18.829	16.387
			4.059	42.298	30.651	175.146	4.432	3.895	4.345	5.569	15.812
			16.097	4.013	5.375	64.231	3.81	4.96	3.834	5.622	19.146
			15.428	4.763	6.194	204.52	4.519	9.769	3.558	45.033	14.331
			12.397	9.049	5.995	223.616	4.287	4.058	3.949	41.393	21.986
			17.121	4.236	5.344	173.568	3.766	11.628	4.984	4.934	18.511
			13.256	3.693	6.235	215.654	4.563	3.626	5.284	5.857	14.468
			15.372	6.775	15.061	32.585	3.736	3.662	4.705	164.689	12.337
			10.629	6.308	11.089	7.871	3.893	4.03	4.799	31.165	14.149
			13.495	4.027	7.093	180.062	3.528	3	3.624	39.906	182.888
			18.082	4.072	36.14	182.921	4.094	4.167	6.047	80.451	16.559
			8.357	3.638	57.164	184.384	7.722	4.494	3.62	30.496	18.409
			4.304	4.399	10.682	13.971	3.959	4.186	3.508	141.928	13.558
			4.891	3.363	19.604	12.363	3.948	4.846	3.966	16.969	165.576
			5.263	4.182	17.216	83.538	3.777	4.058	6.575	4.291	234.63
			4.363	3.727	7.718	177.849	3.897	4.515	4.015	5.679	167.253
			10.889	81.626	9.165	11.124	3.886	3.923	4.842	4.557	134.619
			15.706	3.387	11.4	14.503	6.815	3.793	6.27	70.309	203.825
			4.252	4.088	43.705	163.201	4.849	4.784	89.45	4.58	117.721
			5.238	4.197	5.99	132.476	5.057	3.122	3.44	5.403	92.414
			4.882	3.475	73.54	7.847	4.014	3.169	3.348	33.133	20.206
			4.83	4.457	6.035	8.273	3.855	3.4	3.836	4.651	42.736
			4.14	5.632	6.611	7.742	7.922	7.283	4.365	9.591	191.695
			4.655	4.259	5.722	119.111	4.402	3.848	4.455	9.75	182.429
			5.131	4.299	3.932	8.865	3.646	4.126	3.958	6.211	19.536
			4.157	4.585	6.852	6.704	3.669	3.706	4.22	48.745	20.469
			5.933	4.252	12.029	14.272	6.173	3.533	4.655	5.229	14.739
			5.281	3.567	4.773	167.15	3.913	7.624	4.326	30.106	12.159
			4.438	3.91	27.512	166.76	4.089	7.71	5.028	4.623	96.384
			4.33	4.288	6.072	7.017	4.079	2.873	4.346	62.491	157.438
			6.115	4.183	12.623	13.417	3.929	3.338	3.708	45.177	51.999
			4.766	4.958	7.852	7.888	8.467	6.004	6.599	5.027	147.57
			4.17	5.183	6.503	140.404	3.918	4.996	3.674	5.414	98.039
			3.595	6.322	15.252	94.703	7.916	4.889	3.712	11.346	175.978
			5.014	3.715	89.031	202.455	4.192	4.029	108.575	30.275	146.492
			5.542	4.658	51.67	161.277	3.697	5.311	3.633	74.69	21.178
			4.544	4.541	90.444	189.602	3.656	4.85	3.348	14.404	196.353
			5.035	3.702	6.05	8.909	3.967	5.771	121.548	108.89	217.837
			5.832	3.296	91.661	6.315	3.624	3.964	3.192	4.625	201.353
			4.413	3.736	107.114	8.126	3.638	3.564	5.639	4.289	184.346
			4.474	5.319	104.535	21.167	3.979	5.361	117.043	8.565	17.869
			5.077	5.03	8.423	172.435	4.143	4.703	3.525	5.249	15.924
			5.016	5.045	25.296	12.396	6.331	4.993	3.743	4.843	16.634
			4.275	3.995	33.234	168.163	4.46	4.183	3.684	4.706	21.733
			4.1	5.289	18.44	170.021	4.123	5.656	3.449	27.203	171.551
			4.047	3.495	41.102	8.311	4.084	4.174	4.172	4.156	211.667
			4.013	5.109	4.912	8.343	7.716	4.402	3.745	34.748	16.036
			3.68	5.164	71.563	11.954	3.697	4.564	4.511	51.999	18.427
			6.618	4.758	5.828	7.429	4.077	4.932	4.111	5.647	194.581
			3.974	4.757	48.926	7.989	3.221	4.502	3.722	55.036	20.106
			8.234	3.208	45.26	7.041	7.901	4.855	3.339	88.555	192.39
			4.98	4.147	6.395	12.388	4.583	4.153	3.523	74.064	63.537
			4.809	4.394	23.347	212.781	3.809	3.543	3.271	3.952	222.857
			6.467	4.08	63.365	8.618	4.134	5.381	3.429	4.697	159.221
			4.48	3.602	7.971	11.495	3.888	4.772	3.747	3.787	171.258
			5.392	4.26	9.74	11.594	4.131	4.487	3.329	22.994	167.023
			5.271	5.27	39.179	7.972	3.43	3.913	4.061	75.193	185.189
			4.568	4.546	33.705	163.745	4.442	5.398	3.512	6.209	14.082
			6.392	3.562	6.482	200.223	3.951	3.436	3.784	3.716	237.81
			6.018	3.88	146.499	7.929	4.322	4.229	123.921	4.358	208.391
			97.989	4.779	7.265	18.079	3.865	4.716	3.594	4.492	27.26
			4.062	4.363	9.682	209.669	3.638	4.417	3.969	10.238	22.982
			5.448	4.388	46.137	131.044	3.247	5.649	48.74	4.457	22.879
			5.616	3.815	53.464	16.673	4.237	3.852	8.739	5.118	238.833
			4.38	14.197	33.199	14.073	3.832	5.463	79.798	5.589	240.454
			183.716	4.462	35.728	205.712	4.209	3.931	3.854	12.105	151.805
			5.893	4.239	48.489	220.706	3.292	3.82	3.932	4.585	199.623
			4.896	4.715	55.362	205.079	4.016	4.443	4.437	4.431	21.655
			8.604	5.186	8.796	224.52	3.388	3.599	5.146	4.783	244.569
			5.068	4.4	27.009	154.414	4.167	4.068	3.77	11.592	208.768
			11.062	6.408	66.534	159.719	3.865	3.501	3.573	12.952	13.472
			6.126	5.205	74.214	200.318	3.772	4.517	4.16	5.007	129.382
			9.887	137.612	5.886	8.834	3.961	9.704	3.65	20.259	197.213
			5.878	4.699	13.427	65.254	3.434	3.766	6.7	19.629	227.788
			4.164	4.817	12.558	227.967	3.915	4.987	4.16	51.726	210.43
			5.423	7.144	6.787	191.889	3.831	4.781	3.773	4.124	12.651
			4.304	4.891	6.921	33.244	4.217	12.337	5.202	18.755	229.629
			4.343	5.239	9.632	223.074	4.878	6.55	6.918	39.828	11.249
			4.859	4.217	92.416	185.687	3.251	3.867	3.648	7.751	21.418
			5.364	5.441	7.265	226.273	3.508	4.449	4.425	5.076	90.623
			4.374	5.995	121.294	96.566	4.82	6.698	6.29	44.162	131.886
			4.56	4.199	18.14	13.623	3.207	3.783	3.465	6.454	58.534
			4.657	4.902	5.198	11.255	5.238	3.983	3.627	5.205	194.437
			10.562	4.319	5.989	206.219	3.787	5.312	4.576	5.375	208.786
			4.087	3.94	12.615	7.63	4.977	4.127	3.314	4.798	49.488
			5.412	4.938	61.13	107.943	4.371	11.462	4.667	12.644	12.553
			5.002	4.746	6.205	6.709	3.523	4.017	4.587	156.247	192.394
			4.243	4.017	137.377	8.214	4.406	4.533	3.482	195.598	12.413
			5.27	3.657	7.352	106.033	3.947	5.931	6.059	75.684	17.724
			14.667	4.694	33.352	12.407	3.944	3.947	3.005	75.96	13.324
			5.257	4.036	52.592	172.373	3.93	5.229	3.605	5.423	221.092
			4.892	4.04	8.497	19.204	4.1	6.471	3.969	94.188	185.586
			4.567	5.207	64.118	202.69	4.014	6.106	3.156	7.405	17.783
			12.655	6.444	25.96	13.123	3.271	10.681	4.202	4.296	17.738
			5.022	4.895	21.908	65.44	3.692	4.492	4.061	9.239	19.397
			4.843	4.38	6.829	212.025	4.073	4.536	4.145	21.797	17.121
			4.9	5.775	11.702	173.999	4.05	4.585	4.128	15.021	161.491
			3.966	5.399	6.037	57.926	4.044	3.406	6.448	4.971	13.145
			5.294	5.055	28.898	196.56	3.578	5.931	5.75	116.608	194.337
			4.151	4.068	6.095	186.425	6.411	3.643	3.815	5.146	67.111
			5.24	5.506	5.072	172.542	3.485	3.902	3.945	4.795	162.714
			3.922	4.469	169.688	8.374	5.774	53.456	4.166	48.085	17.363
			3.981	4.346	6.336	12.278	6.078	6.703	3.841	4.142	14.626
			4.271	8.834	8.795	184.53	3.796	5.206	4.304	18.781	18.273
			3.557	3.976	4.602	8.293	3.352	5.113	3.363	6.003	230.921
			4.003	10.65	7.709	10.062	3.286	6.134	3.756	27.219	163.217
			3.37	5.47	23.411	183.638	3.224	4.776	4.514	20.885	18.574
			3.131	4.389	35.605	171.891	4.012	4.05	3.904	35.523	38.721
			4.76	3.94	12.008	173.88	3.754	6.114	3.424	24.471	33.454
			3.834	5.815	5.882	160.928	5.95	4.814	5.072	39.819	13.525
			4.327	3.351	5.778	209.373	4.57	4.408	5.05	10.308	203.605
			5.293	3.062	43.458	8.073	3.993	5.344	3.527	63.157	14.046
			5.812	4.674	5.813	11.488	4.048	21.231	3.672	25.269	18.715
			5.391	2.777	5.521	179.448	3.824	4.189	4.545	5.38	13.657
			5.313	2.771	5.22	138.804	3.912	5.117	3.793	5.245	194.387
			4.619	3.914	5.66	9.478	4.6	5.11	3.278	6.906	169.77
			4.47	5.751	17.022	162.274	5.693	4.303	3.872	4.999	211.124
			4.019	3.824	7.209	104.385	5.059	4.671	3.721	4.365	149.055
			4.128	6.37	4.487	7.289	4.822	4.346	4.293	4.029	14.32
			4.742	3.79	5.268	33.061	4.136	4.253	3.972	4.802	106.938
			4.556	130.2	9.909	84.964	5.725	3.986	5.08	117.82	132.875
			9.39	3.871	5.896	8.123	3.452	4.361	4.375	5.232	136.697
			3.612	4.35	6.247	147.347	5.349	4.25	4.385	5.249	177.296
			4.13	4.04	9.345	143.996	4.325	4.491	3.736	5.123	17.398
			8.999	3.739	98.185	6.661	3.786	4.341	4.539	62.56	186.681
				3.861	14.627	15.386	4.775	4.407	4.248	21.779	55.493
				4.263	4.885	9.279	6.012	5.559	6.417	21.904	146.434
				3.665	4.793	8.58	4.946	3.595	3.801	38.976	172.119
				4.718	6.162	184.696	3.438	5.387	4.021	6.388	48.358
				3.521	193.678	6.968	4.232	4.99	3.335	5.465	14.605
				4.235	6.098	156.065	3.959	4.399	3.376	8.214	166.867
				5.641	8.923	17.449	4.058	3.495	3.559	28.906	58.123
				3.819	22.504	113.091	3.624	4.103	4.821	30.609	13.01
				176.064	4.436	7.919	5.069	4.014	4.388	4.691	18.875
				4.187	15.66	7.068	6.197	4.209	4.281	94.951	122.304
				3.492	43.998	7.067	3.966	4.585	4.864	5.489	13.242
				5.048		133.253	4.162	4.18	3.376	4.828	182.27
				3.728		164.484	5.171	3.875	6.086	4.292	184.512
				6.252		10.438	4.324	4.925	4.184	4.817	163.222
				5.174		196.223	4.81	3.52	4.243	79.559	12.82
				5.386		9.92	4.511	4.765	3.035	18.374	14.356
				4.097		36.385	4.257	3.4	3.393	30.727	54.822
				4.908		186.497	4.639	3.212	4.227	4.529	143.523
				4.04		16.514	3.603	4.947	3.219	5.89	188.144
				3.748		8.917	4.476	104.368	3.709	40.266	14.957
				4.823		63.181	4.478	3.512	3.464	5.114	102.895
				4.83		12.412	4.972	4.846	3.561	4.732	122.233
				4.997		213.781	4.611	4.512	3.636	25.725	21.263
				4.33		10.277	4.896	4.839	3.218	43.455	233.234
				6.94		144.693	4.05	4.662	3.568	39.351	22.785
				4.37		7.677	3.784	2.775	3.649	10.123	93.567
				5.68		10.432	4.803	4.925	3.745	4.764	13.955
				3.79		13.666	4.621	4.157	3.293	4.486	141.287
				3.929		196.457	3.718	4.234	3.243	52.031	199.659
				3.798		163.449	3.258	4.895	4.062	4.583	20.281
				3.915		149.708	4.485	2.673	3.574	36.2	24.76
				3.565		211.667	3.586	4.35	9.14	5.551	196.718
				3.965		215.577	4.212	3.455	3.636	18.488	12.379
				3.833		196.567	7.607	4.944	4.061	47.667	184.094
				4.376		220.03	7.965	3.499	3.713	38.007	230.681
				68.536		185.971	3.566	4.704	3.074	28.738	152.165
				3.846		207.525	8.327	4.083	4.531	4.64	232.96
				3.707		187.834	4.447	3.437	3.609	4.406	23.046
				4.722		31.877	3.748	3.858	4.114	6.114	100.821
				4.757		126.394	5.215	3.664	3.965	33.135	216.419
				14.971		10.74	4.299	8.38	3.481	24.474	17.166
				4.287		10.756	4.279	83.482	3.555	44.707	13.39
				4.027		205.716	4.403	9.418	3.544	44.41	157.797
				4.017		212.058	4.036	9.095	4.385	76.791	238.38
				3.531		208.073	4.195	16.023	3.47	34.616	13.346
				3.158		205.566	4.542	15.993	6.262	7.028	232.923
				3.715		236.419	4.144	86.99	3.395	26.128	14.97
				4.093		230.998	4.082	3.815	3.512	6.565	148.188
				3.789		9.709	4.712	15.326	5.004	4.148	143.99
				4.648		192.909	5	3.528	4.513	4.166	12.354
				3.728		26.707	3.218	3.552	6.469	6.411	78.578
				7.47		226.662	3.471	4.52	4.706	4.547	205.331
				3.835		209.035	4.641	4.516	4.34	5.224	76.274
				9.418		145.9	3.999	3.397	4.111	15.5	16.857
				4.53		27.438	3.784	4.662	3.54	43.269	182.042
				4.762		179.835	3.759	4.83	4.538	5.685	204.985
				8.679		16.66	4.071	3.204	3.89	4.801	13.441
				8.71		29.651	3.606	3.873	3.963	31.999	27.004
				8.298		196.519	4.84	5.58	6.01	37.869	13.204
				4.066		203.857	3.536	4.023	3.449	15.969	13.026
				9.141		157.636	4.093	4.006	4.161	5.459	12.954
				4.64		202.916	3.913	4.223	5.607	33.621	147.734
				4.152		239.53	3.787	2.905	6.1	3.923	24.468
				4.556		208.658	4.547	3.968	3.372	4.234	11.888
				5.508		107.575	3.742	4.161	4.245	68.104	148.202
				4.684		7.627	3.768	3.202	3.748	4.995	13.082
				3.929		22.302	3.748	3.563	4.196	5.281	12.226
				4.971		10.114	3.922	3.764	3.474	10.28	164.32
				3.593		10.782	3.29	4.67	4.828	5.2	13.71
				8.857		192.313	4.102	3.576	4.419	28.883	11.885
				7.074		226.901	3.897	4.674	3.907	4.679	14.537
				3.67		96.213	3.904	3.857	3.967	4.872	13.59
				5.634		191.57	3.912	3.216	4.357	59.534	81.612
				5.6		10.946	3.218	3.21	4.013	4.682	12.909
				47.826		203.904	5.37	3.68	3.482	10.841	134.53
				5.14		162.837	3.025	3.213	5.327	29.251	10.69
				5.201		12.9	3.927	4.124	4.067	70.77	240.28
				4.939		10.914	3.874	3.154	3.789	13.518	11.114
				4.526		50.602	4.47	4.144	3.496	4.437	206.933
				3.897		105.119	3.997	4.067	5.724	41.049	80.507
				3.751		9.348	4.187	3.68	3.126	4.523	12.083
				4.125		9.522	3.503	3.166	3.992	3.957	25.874
				4.368		129.579	3.602	3.97	5.64	5.013	17.205
				4.618		15.945	3.812	4.531	3.283	4.565	16.545
				8.786		153.396	4.099	3.417	3.423	20.352	19.43
				3.874		9.879	3.88	5.458	3.468	4.38	178.676
				4.862		198.057	4.383	4.279	3.213	35.702	16.725
				4.017		7.801	4.473	3.26	3.242	4.006	17.487
				3.392		174.39	4.816	3.718	4.706	26.141	160.378
				3.366		214.14	5.917	43.975	3.3	51.26	19.218
				6.154		12.257	4.52	4.752	112.568	32.115	13.44
				4.455		148.951	4.496	3.625	3.232	48.853	206.361
				3.832		198.472	4.895	3.466	3.582	5.245	20.393
				92.898		154.739	4.357	3.138	3.45	20.738	186.305
				4.402		177.034	3.854	3.874	3.756	5.178	11.559
				5.117		122.018	8.299	5.561	3.427	70.212	153.031
				4.261		144.62	3.824	3.281	4.206	7.212	160.269
				53.204		108.069	4.18	3.737	3.376	3.594	17.802
				3.698		15.648	5.381	3.568	4.178	11.309	110.967
				3.494		145.078	4.022	3.955	3.713	69.692	136.988
				12.924		143.562	4.754	3.819	3.727	4.932	163.491
				3.699		192.382	4.147	7.667	3.636	5.805	17.561
				3.879		98.064	3.72	4.896	3.657	4.083	16.83
				4.366		6.516	4.658	3.954	4.166	5.382	13.306
				4.017		133.122	3.503	3.88	3.066	43.337	194.001
				3.342		6.265	3.465	3.911	117.766	4.115	212.478
				5.804		12.762	3.883	3.089	7.001	9.733	11.699
				4.782		191.151	3.568	3.637	3.993	9.766	11.997
				3.812		126.876	3.916	3.315	3.627	47.534	140.674
				3.978		208.689	4.881	4.737	9.538	72.937	48.009
				3.412		208.839	4.823	3.024	3.8	5.238	229.623
				4.074		89.675	5.148	3.546	3.202	4.245	184.874
				3.549		174.061	5.284	3.931	3.223	4.551	54.887
				4.402		85.628	4.219	4.048	3.302	4.601	13.612
				4.788		200.265	4.206	4.268	3.091	12.307	157.227
				4.061		6.561	4.019	3.213	4.538	61.411	20.647
				4.315		6.772	4.594	3.742	6.927	35.387	87.493
				4.794		45.361	4.449	3.268	4.289	7.755	188.447
				4.155		9.718	3.696	3.105	3.682	7.987	206.83
						16.246	4.516	3.974	57.752	7.671	178.375
						9.783	4.287	3.994	6.715	26.525	217
						9.171	6.248	4.162	2.971	90.283	18.278
						200.675	3.762	3.091	3.752	6.263	59.284
						7.389	4.67	2.797	5.737	9.522	168.627
						13.644	4.843	4.23	3.695	5.976	149.119
						180.665	4.619	4.72	3.259	5.526	219.276
						12.507	4.784	3.817	3.621	21.736	228.151
						213.237	4.847	37.511	4.029	18.373	178.113
						207.598	4.467	3.641	3.98	25.428	215.381
						18.81	3.731	4.111	2.959	23.65	11.473
						107.702	4.937	4.181	4.16	4.607	186.302
						7.261	5.105	3.098	3.453	11.276	12.983
						11.069	3.807	3.344	3.413	5.61	14.016
						9.34	3.92	3.496	3.384	5.51	11.236
						185.567	4.282	4.467	3.266	5.397	216.474
						121.888	3.179	54.249	83.197	5.195	224.734
						191.425	6.704	3.541	4.382	16.821	15.907
						239.483	4.808	12.147	3.546	6.049	201.053
						56.262	4.277	4.675	7.953	30.736	56.624
						149.047	7.331	4.503	3.767	80.46	194.554
						8.296	4.996	4.658	4.248	78.692	220.189
						206.73	4.071	4.388	3.324	6.515	111.374
						166.235	3.468	4.026	2.873	45.434	10.526
						14.661	4.3	4.117	3.575	26.742	224.182
						131.111	3.892	3.528	3.206	10.242	162.829
						11.357	3.507	4.578	3.463	19.137	91.398
						218.75	8.442	5.24	2.472	40.366	216.149
						99.926	4.332	5.088	3.219	20.108	23.906
						21.517	3.367	4.205	3.593	4.021	13.719
						23.008	3.494	3.55	3.046	38.365	204.939
						172.028	5.146	4.216	2.993	76.544	14.747
						242.016	4.564	4.229	3.042	114.98	14.166
						233.215	4.794	2.963	2.726	11.054	237.82
						11.504	3.45	2.836	2.957	4.614	206.272
						66.851	3.792	4.03	4.015	5.12	201.068
						141.33	5.018	3.622	2.955	62.454	221.383
						196.284	3.103	2.633	3.483	129.119	223.785
						35.198	5.839	3.068	3.498	6.117	13.894
						12.286	4.746	4.016	3.537	38.538	16.919
						158.237	5.146	4.206	3.409	22.601	16.423
						211.486	3.59	3.159	3.318	23.586	16.018
						219.032	3.797	3.861	3.301	27.576	37.286
						195.551	6.288	3.57	3.545	5.867	159.41
						199.702	5.948	4.146	3.854	48.515	236.372
						223.465	5.233	3.155	3.189	64.317	18.157
						212.002	5.958	4.043	11.816	4.625	12.491
						59.185	5.104	4.953	4.693	7.097	11.005
						21.527	4.425	3.602	6.701	5.609	225.645
						9.41	7.617	3.261	3.108	6.175	196.412
						140.969	3.913	3.6	3.452	5.21	16.57
						168.286	4.055	3.283	2.682	4.813	198.557
						125.726	4.863	4.109	3.046	5.529	14.885
						12.562	3.08	4.266		90.616	204.503
						110.422	5.607	4.927		9.354	205.266
						13.656	5.775	4.29		19.008	199.846
						212.92	3.509	3.768		5.393	156.65
						13.065	3.98	3.609		4.052	177.13
						205.034	4.638	4.227		5.945	177.678
						221.166	3.426	4.18		48.408	41.139
						9.252	3.838	2.874		4.132	13.382
						138.42	4.061	3.662		4.759	11.585
						48.422	4.315	4.387		10.468	12.918
						161.458	4.467	4.183		5.625	14.12
						47.991	3.628	5.529		6.19	26.364
						246.115	3.989	5.501		5.62	71.289
						8.767	3.632	4.359		147.719	207.208
						214.17	4.451	4.343		4.173	10.579
						124.566	3.911	5.346		5.651	192.748
						210.334	4.105	4.48		46.191	223.029
						8.992	3.693	4.723		6.349	13.781
						222.331	4.583	5.579		49.036	219.265
						22.674	3.796	4.344		36.865	16.876
						18.342	3.16	4.737		12.363	12.384
						14.044	3.636	3.42		63.553	198.074
						62.522	5.666	5.586		30.475	24.626
						136.309	3.892	3.877		4.646	228.571
						174.828	3.959	3.464		5.25	142.975
						8.691	3.719	4.387		6.218	83.172
						8.208	5.403	4.772		76.624	18.387
						191.705	3.78	3.588		5.813	158.496
						203.688	4.266	3.408		17.671	172.139
						210.272	4.679	3.556		6.016	14.354
						211.884	3.898	4.976		4.503	14.866
						224.268	4.423	34.049		12.823	10.331
						79.033	4.084	4.223		7.733	192.89
						201.559	3.699	3.457		5.241	224.183
						211.1	5.122	3.513		6.536	216.063
						49.055	4.902	3.906		14.301	165.857
						106.199	3.939	5.602		4.75	221.665
						9.503	3.921	6.505		5.478	9.866
						15.806	3.978	4.595		7.877	16.277
						229.122	3.589	4.582		6.061	19.575
						159.919	4.099	11.721		5.743	14.098
						160.26	5.185	3.29		29.821	203.526
						194.395	5.365	6.694		37.59	11.165
						215.925	4.564	5.586		26.349	150.134
						184.593	4.264	3.633		4.434	213.179
						207.887	4.074	3.952		29.62	10.499
						156.31	4.152	4.401		5.476	19.404
						102.243	4.42	12.188		5.332	13.896
						187.337	5.408	4.16		49.532	11.129
						130.217	3.671	15.597		45.203	234.592
						157.304	4.088	4.297		4.865	16.376
						10.246	4.372	10.835		6.705	21.64
						181.719	4.989	4.625		6.317	11.692
						28.673	3.726	4.398		6.605	211.189
						9.843	4.101	5.181		53.839	10.402
						174.531	3.876	4.773		43.068	11.79
						8.615	3.689	4		6.534	14.113
						17.709	3.756	3.257		8.756	68.647
						59.839	4.244	3.832		7.503	200.073
						12.535	3.836	4.105		48.109	218.118
						203.779	5.583	3.739		6.744	12.374
						9.872	4.181	5.066		101.036	223.719
						137.798	4.034	4.259		7.268	140.633
						7.416	3.582	4.05		82.535	10.208
						10.079	3.901	6.621		110.4	217.611
						13.492	3.44	4.442		19.266	41.358
						182.415	4.028	3.413		9.874	93.133
						151.244	3.91	4.002		47.056	172.97
						143.601	4.698	4.588		6.691	14.424
						202.982	4.527	6.582		5.236	200.571
						204.316	4.598	4.491		15.425	9.73
						185.432	3.629	3.692		21.218	202.847
						213.907	4.788	5.007		12.234	14.999
						176.21	2.992	4.196		12.272	202.449
						199.89	4.213	3.622		140.742	11.489
						177.362	4.492	5.089		38.075	196.932
						30.059	4.767	4.066		26.851	208.687
						117.759	3.786	6.358		4.398	212.412
						9.967	4.623	3.744		6.042	17.992
						195.859	9.027	4.869		6.674	134.035
						202.975	4.457	4.537		5.594	11.23
						197.377	3.655	4.257		5.412	8.792
						198.239	4.035	3.824		6.562	9.994
						231.785	4.582	4.082		5.515	13.605
						222.223	3.991	3.822		4.656	15.034
						9.142	4.001	3.767		6.541	160.862
						183.694	3.736	4.355		5.771	18.018
						21.111	4.542	3.808		41.675	195.86
						219.221	4.872	4.264		22.777	207.967
						202.717	4.559	4.945		6.579	14.331
						130.285	4.643	3.417		5.02	13.55
						25.554	5.764	4.153		57.622	12.232
						168.062	9.112	4.923		43.18	139.986
						15.542	5.491	4.243		28.394	11.277
						33.52	5.171	4.069		87.681	224.629
						184.178	4.187	3.562		28.488	31.862
						190.818	4.797	4.006		162.783	11.059
						141.182	5.167	4.377		47.259	30.885
						231.987	4.298	3.431		7.109	10.998
						222.122	4.922	3.887		7.606	202.397
						19.268	5.772	4.369		5.614	59.573
						19.899	4.599	4.183		93.698	191.323
						18.274	3.79	4.066		9.255	9.263
						228.275	4.748	4.036		6.266	7.937
						210.47	7.361	9.376		6.131	8.946
						207.291	4.361	3.887		58.691	210.293
						162.016	5.042	3.894		15.82	9.998
						209.363	4.26	3.841		17.809	9.292
						16.138	4.56	4.32		5.812	9.855
						20.853	5.804	4.296		4.39	10.931
						233.299	5.389	5.01		78.98	12.642
						239.36	3.792	3.901		79.728	12.705
						197.301	4.684	4.431		28.448	14.413
						21.808	4.804	4.917		10.704	10.688
						14.631	3.943	3.69		21.385	14.487
						225.13	5.291	3.741		5.261	215.041
						12.79	8.355	3.382		5.78	200.026
						237.489	3.602	4.09		83.357	9.867
						240.475	4.899	13.188		4.542	84.705
						212.744	5.75	4.015		49.763	9.766
						19.88	3.672	4.148		4.505	13.125
						15.759	5.415	8.481		4.334	16.422
						79.768	9.955	4.474		4.487	62.527
						22.516	5.284	5.086		4.257	10.836
						25.482	3.995	3.913		6.453	8.323
						233.995	5.142	3.759		4.383	11.769
						186.928	4.374	3.964		152.136	14.87
						190.512	3.429	8.01		4.39	9.26
						14.608	3.147	6.743		4.342	213.192
						74.498	4.076	5.434		28.489	229.218
						224.294	3.396	3.284		44.207	8.16
						16.342	4.999	3.939		37.105	9.539
						16.12	4.18			4.489	10.417
						243.796	3.244			18.57	17.805
						209.125	3.359			31.397	9.801
						246.061	3.577			16.626	14.289
						20.203	3.89			5.884	12.359
						22.773	3.808			50.884	153.897
						224.401	3.889			36.022	42.191
						157.418	3.775			5.581	154.311
						159.122	4.425			54.65	11.213
						15.333	4.553			8.682	56.083
						227.422	4.082			4.784	10.161
						15.192	4.55			4.494	223.114
						19.736	6.034			4.477	12.923
						189.86	6.105			21.765	208.159
						203.291	3.812			28.607	10.769
						201.375	4.218			5.037	184.581
						234.204	6.683			41.391	206.656
						178.588	4.552			5.427	18.325
						187.258	3.267			9.573	9.868
						234.813	4.428			54.776	10.93
						13.229	4.281			4.337	11.362
						18.156	4.573			16.681	15.986
						204.102	7.987			3.985	15.741
						240.066	4.357			27.867	14.139
						15.004	5.616			19.934	12.494
						222.264	6.388			5.036	15.355
						182.525	4.059			5.942	182.326
						218.991	3.67			6.091	175.045
						193.947	3.693			5.953	12.838
						219.988	3.805			54.049	11.915
						22.928	4.351			6.219	173.517
						12.914	4.839			105.916	175.139
						232.333	3.829			11.779	10.798
						140.261	3.891			75.426	10.606
						237.352	4.269			28.452	94.543
						192.605	4.3			21.179	203.107
						26.003	3.761			5.602	10.126
						206.545	3.518			4.971	22.761
						226.287	3.408			13.462	160.446
						208.145	4.726			14.696	13.837
						92.416	3.615			15.006	13.167
						227.539	3.391			25.121	11.127
						196.866	4.148			6.684	172.913
						213.617	3.465			8.583	172.962
						220.433	3.645			98.798	202.476
						225.309	3.823			47.39	9.777
						20.793	4.877			16.574	12.039
						230.341	4.291			23.811	211.351
						71.797	3.613			74.947	181.601
						27.446	3.691			53.097	205.465
						212.175	3.81			5.911	189.447
						227.188	4.063			15.951	160.356
						12.938	3.697			5.597	209.602
						14.751	3.85			15.426	221.276
						228.403	5.04			4.949	149.969
						216.537	3.95			70.689	185.361
						22.214	3.579			5.328	9.179
						16.231	4.105			6.772	15.309
						222.55	3.37			14.136	9.588
						16.915	3.155			19.96	126.636
						13.565	4.046			6.316	9.352
						163.294	3.581			6.968	215.867
						96.369	3.644			4.933	10.168
						202.325	3.861			5.056	8.95
						62.778	3.267			6.302	209.523
						222.769	3.407			5.273	11.378
						16.981	3.627			8.763	190.793
						113.186	3.672			22.386	123.945
						185.146	3.541			223.28	180.421
						97.22	3.731			35.351	219.309
						126.514	4.838			10.735	224.733
						220.057	3.713			8.139	190.034
						217.392	4.132			6.315	46.378
						226.274	4.311			17.654	151.527
						187.232	3.292			39.733	19.303
						12.5	4.411			5.356	13.307
						177.182	8.197			49.371	10.718
						230.223	7.217			75.245	7.803
						146.986	3.273			35.934	152.602
						22.421	3.294			5.16	81.584
						163.972	5.269			5.568	14.857
						13.484	5.575			6.185	199.914
						215.131	5.105			40.987	176.595
						14.526	3.829			5.534	10.263
						138.066	3.768			104.617	174.945
						11.753	5.322			4.89	13.464
						16.663	3.894			50.499	19.763
						133.066	5.377			6.461	10.473
						105.594				79.386	157.384
						202.606				22.857	204.687
						231.554				4.93	183.1
						192.895				7.494	163.33
						182.019				4.934	203.205
						14.953				15.12	11.047
						137.309				44.961	13.957
						192.055				134.133	196.696
						228.213				4.335	186.854
						124.195				83.275	14.652
						172.953				58.649	17.882
						100.34				5.084	39.252
						121.95				5.488	52.361
						196.91				7.023	11.389
						207.04				39.66	14.234
						14.687				9.681	139.589
						226.479				9.212	17.315
						12.503				5.719	225.065
						220.494				6.246	186.755
						9.365				7.486	232.144
						22.894				143.754	15.948
						183.833				6.995	227.332
						13.293				60.255	15.572
						192.623				8.305	130.598
						217.408				88.768	188.843
						12.241				39.862	10.563
						25.589				7.287	24.64
						222.7				63.472	217.453
						186.057				27.976	227.392
						221.057				16.889	21.189
						236.035				18.622	213.57
						197.4				49.335	16.717
						210.28				64.922	220.336
						179.926				5.556	228.298
						202.775				27.865	229.156
						11.414				50.624	22.386
						187.283				14.49	187.557
						28.938				120.287	16.023
						237.944				33.452	14.667
						209.681				5.528	203.001
						14.836				4.955	18.2
						244.318				4.543	18.842
						220.415				4.899	12.786
						242.835				5.264	28.091
						202.87				72.241	24.678
						202.179				6.149	149.388
						233.308				7.102	16.109
						190.083				6.866	13.918
						28.51				126.307	22.774
						241.363				3.879	147.823
						225.736				20.027	220.479
						31.012				30.381	223.015
						225.642				34.338	220.367
						22.23				28.614	19.958
						146.523				38.289	12.078
						9.253				6.652	14.427
						11.111				17.635	200.274
						212.148				25.959	200.471
						204.481				6.858	11.108
						209.42				4.565	233.289
						83.164				5.668	35.227
						14.219				67.53	224.065
						13.149				4.725	229.001
						204.501				6.443	17.905
						140.094				6.453	26.868
						11.822				26.998	239.993
						224.085				5.37	247.266
						124.537				4.227	8.995
						16.956				5.525	16.894
						218.055				3.977	11.738
						141.981				4.835	183.521
						174.332				48.962	11.022
						55.211				4.709	12.758
						207.841				3.826	249.673
						9.968				23.974	236.909
						197.729				67.773	30.39
						228.614				36.075	9.114
						159.264				135.394	125.313
						18.05				36.453	218.206
						20.172				4.341	18.693
						184.122				55.282	50.813
						200.115				6.413	12.875
						227.662				133.406	223.472
						100.265				10.722	9.595
						159.127				5.838	70.636
						14.282				100.349	14.939
						11.059				4.52	10.105
						25.136				4.158	11.223
						235.141				7.346	175.438
						11.444				5.241	10.587
						230.327				5.178	14.068
						13.913				4.137	20.579
						13.901				27.097	12.18
						146.44				6.191	12.209
						170.079				4.195	13.645
						14.448				34.129	209.363
						198.74				32.999	68.347
						10.55				6.975	177.507
						19.677				27.21	19.14
						28.666				6.479	12.301
						154.235				36.007	15.866
						197.329				5.881	11.124
						215.613				4.959	11.764
						11.084				22.257	212.596
						11.896				90.242	13.089
						216.487				24.24	223.142
						101.926				5.036	14.744
						172.265				27.347	13.696
						10.173				21.741	172.298
						11.37				62.768	195.944
						14.831				6.323	13.043
						188.829				35.511	214.769
						199.254				32.706	153.937
						234.742				6.034	43.306
						151.864				5.066	12.579
						227.387				5.342	13.582
						225.908				9.709	11.865
						9.224				6.57	207.144
						220.812				72.351	229.614
						125.94				4.731	185.837
						10.895				5.711	186.273
						208.063				4.92	17.024
						11.085				10.082	13.689
						12.67				7.316	15.848
						13.007				5.284	206.018
						8.677				5.163	11.019
						8.892				26.227	177.293
						39.476				63.168	208.161
						20.257				5.428	33.148
						11.608				22.561	216.731
						15.699				18.356	13.943
						10.173				5.137	15.575
						227.789				4.702	213.948
						230.388				18.395	21.52
						133.486				7.046	16.762
						10.177				8.158	16.53
						208.94				5.178	220.48
						183.342				126.511	210.93
						209.897				6.155	210.609
						88.786				35.236	190.808
						12.458				37.816	44.352
						197.323				138.811	17.227
						202.532				81.449	20.36
						24.78				5.561	236.465
						8.278				5.331	196
										9.459	178.704
										72.383	12.834
										5.665	205.742
										5.126	16.517
										4.873	210.825
										6.959	195.462
										6.696	188.918
										37.586	27.435
										10.657	81.317
										53.284	233.615
										6.775	130.029
										4.875	198.732
										6.302	157.057
										122.779	24.821
										9.81	15.029
										8.892	130.939
										5.931	14.194
										28.84	11.66
										5.698	187.572
										18.383	17.24
										8.267	12.86
										4.448	233.168
										5.618	236.483
										4.674	209.551
										8.121	23.798
										6.603	105.464
										6.894	11.895
										6.337	18.236
										5.932	15.341
										7.754	240.14
										25.02	176.065
										4.138	18.49
										31.96	161.42
										5.781	160.064
										118.231	14.497
										22.602	12.713
										26.091	179.154
										5.098	109.997
										5.303	233.638
										5.884	210.152
										5.727	30.281
										32.847	23.145
										5.939	206.718
										46.538	58.64
										46.182	176.487
										15.619	197.067
										16.978	15.281
										5.533	166.743
										4.423	14.343
										4.581	15.599
										23.911	192.943
										5.667	18.643
										84.303	220.763
										4.993	174.888
										21.232	242.885
										4.875	239.18
										49.884	191.084
										72.011	207.761
										9.723	178.688
										4.666	157.597
										5.832	111.348
										18.553	157.629
										12.856	11.022
										28.062	219.463
										19.285	11.926
										31.163	17.073
										88.831	109.121
										4.749	201.891
										7.951	206.281
										5.706	16.7
										39.505	191.949
										20.918	55.735
										114.911	177.033
										38.995	210.086
										5.437	102.816
										10.499	10.575
										19.38	213.446
										85.768	150.745
										7.935	87.835
										6.121	203.751
										12.559	24.643
										5.553	190.674
										9.527	12.668
										20.064	14.301
										33.554	13.786
										5.897	229.108
										57.388	196.17
										7.756	188.267
										6.482	210.454
										79.39	211.394
										6.057	13.175
										30.528	16.295
										8.195	15.12
										5.793	14.834
										4.393	43.642
										35.025	149.231
										7.115	226.148
										6.039	19.155
										122.092	11.725
										90.876	10.238
										6.27	217.775
										61.026	184.936
										27.416	14.58
										95.147	185.71
										102.164	14.268
										50.651	187.258
										4.474	190.691
										7.3	182.142
										5.925	146.921
										6.99	167.388
										163.633	165.239
										72.559	38.652
										64.266	12.783
										6.466	12.195
										125.804	11.246
										6.49	10.924
										165.883	24.249
										5.634	185.88
										56.127	65.091
										4.842	9.648
										77.006	172.944
										9.232	208.766
										14.316	12.944
										47.612	207.113
										5.391	17.868
										5.901	11.914
										6.729	183.46
										24.219	26.709
										5.57	214.501
										16.23	129.695
										27.002	76.855
										4.753	17.646
										29.636	144.01
										25.374	160.009
										4.597	12.731
										5.944	13.769
										6.916	9.608
										7.668	179.244
										5.091	213.312
										5.71	201.59
										4.7	213.868
										51.068	148.852
										60.952	9.049
										49.966	14.555
										5.137	21.297
										5.665	10.306
										101.568	12.856
										57.528	190.742
										46.03	196.535
										4.798	137.27
										13.573	9.435
										5.526	21.505
										4.711	12.51
										38.596	10.199
										43.781	221.375
										216.815	14.02
										7.013	21.876
										72.271	16.666
										42.797	22.1
										34.593	109.148
										5.673	14.272
										16.016	17.785
										4.03	215.159
										51.145	237.935
										43.123	196.821
										67.795	11.303
										89.465	17.539
										92.168	15.442
										32.248	169.1
										83.733	215.635
										16.135	11.876
										4.718	16.775
										6.861	10.283
										64.009	146.494
										6.801	13.01
										4.872	11.348
										32.433	213.698
										4.505	17.028
										4.275	235.474
										43.506	119.329
										5.259	20.648
										5.618	15.689
										7.139	14.565
										35.312	9.519
										51.471	10.194
										5.867	25.238
										27.833	11.588
										33.183	200.051
										5.439	201.361
										7.364	221.24
										163.904	188.814
										6.601	186.692
										6.257	218.995
										4.269	18.504
										13.994	210.537
										12.132	216.453
										6.166	153.381
										8.876	16.019
										11.158	43.347
										6.005	244.865
										13.587	246.224
										74.682	235.213
										27.595	26.321
										5.635	11.181
										89.536	238.862
										16.182	199.422
										149.969	12.291
										32.753	233.422
										36.331	162.32
										6.961	57.496
										7.931	16.974
										6.109	10.359
										21.041	123.751
										16.859	36.978
										5.467	14.117
										5.276	227.602
										4.094	214.991
										5.53	219.346
										4.656	202.591
										19.627	14.464
										5.359	12.313
										6.184	15.599
										10.234	227.111
										8.363	170.11
										5.3	9.941
										45.751	27.284
										64.034	12.56
										5.123	13.056
										5.862	194.481
										63.206	186.329
										32.94	187.16
										10.556	13.107
										8.368	11.248
										6.726	193.509
										8.455	10.191
										7.935	15.7
										35.658	160.671
										5.336	232.529
										5.235	45.825
										24.884	36.616
										8.458	9.329
										98.05	218.084
										88.471	10.346
										50.552	14.038
										25.635	155.637
										17.4	10.119
										19.87	10.122
											36.493
											10.612
											229.608
											205.151
											158.652
											10.683
											9.5
											92.086
											10.68
											11.391
											229.059
											11.892
											218.764
											18.814
											138.862
											207.598
											139.113
											167.201
											10.053
											214.813
											50.53
											202.233
											24.07
											218.466
											165.303
											125.979
											117.343
											28.163
											11.818
											89.289
											14.887
											110.575
											17.392
											181.783
											217.944
											18.08
											164.11
											25.267
											217.108
											121.93
											149.708
											171.336
											22.824
											10.335
											223.31
											14.66
											11.877
											183.71
											13.271
											16.549
											13.22
											140.265
											88.467
											10.668
											9.722
											13.371
											190.223
											215.12
											23.064
											13.365
											138.554
											18.808
											17.876
											12.086
											9.094
											113.084
											150.587
											32.583
											170.727
											15.081
											174.505
											219.654
											152.338
											135.342
											12.555
											135.861
											234.985
											139.146
											82.715
											224.869
											212.4
											214.289
											11.472
											179.064
											92.901
											187.033
											173.757
											11.686
											87.714
											129.19
											189.281
											211.078
											14.161
											25.604
											117.494
											225.222
											11.932
											179.994
											10.906
											10.909
											73.559
											103.183
											221.036
											15.127
											219.438
											176.23
											14.741
											183.29
											142.088
											109.177
											155.137
											134.855
											211.659
											227.071
											17.229
											13.687
											194.902
											11.509
											11.134
											188.551
											19.958
											146.359
											162.675
											15.068
											203.342
											17.509
											39.297
											10.135
											9.569
											236.028
											10.327
											208.599
											10.253
											180.444
											144.928
											226.916
											200.136
											135.854
											11.851
											11.376
											165.931
											14.658
											26.239
											12.214
											13.135
											180.241
											222.024
											215.514
											211.878
											42.379
											13.447
											41.995
											10.569
											10.832
											177.145
											224.142
											23.12
											13.032
											16.754
											189.371
											18.008
											133.17
											249.734
											231.907
											234.947
											228.518
											218.892
											237.072
											11.719
											13.068
											239.331
											21.119
											15.685
											159.167
											214.193
											18.422
											15.547
											213.532
											248.4
											246.744
											19.957
											16.71
											16.994
											15.923
											12.108
											199.356
											10.945
											12.489
											17.613
											165.863
											24.674
											161.751
											12.304
											188.384
											228.243
											17.363
											14.686
											12.82
											12.204
											14.052
											24.194
											151.417
											207.891
											20.202
											95.891
											12.063
											14.698
											13.866
											217.449
											16.005
											209.58
											14.858
											152.01
											17.787
											201.777
											13.684
											233.966
											203.439
											14.446
											210.541
											14.754
											11.92
											196.439
											228.144
											169.871
											15.059
											133.667
											16.938
											239.307
											227.954
											155.607
											196.679
											16.067
											166.643
											194.683
											96.749
											146.599
											246.523
											177.858
											211.723
											219.043
											155.396
											102.269
											42.212
											14.889
											220.241
											14.736
											15.938
											14.345
											225.045
											201.211
											227.709
											231.392
											209.839
											14.32
											175.819
											191.572
											205.153
											56.625
											13.154
											182.46
											219.109
											212.617
											188.741
											16.216
											125.7
											13.26
											17.461
											212.912
											190.226
											228.816
											211.786
											171.696
											14.393
											223.95
											17.421
											11.821
											168.294
											11.803
											206.909
											210.401
											14.55
											238.447
											232.276
											14.997
											196.998
											11.545
											15.3
											24.185
											15.758
											14.952
											15.931
											86.176
											48.623
											13.75
											21.185
											190.036
											17.038
											10.85
											191.794
											201.91
											14.301
											37.978
											207.613
											195.412
											215.943
											12.003
											15.983
											15.557
											12.58
											22.89
											70.238
											16.205
											12.818
											197.995
											12.38
											13.159
											128.816
											83.082
											12.146
											13.407
											15.624
											161.603
											163.646
											46.218
											224.864
											12.221
											223.649
											45.143
											221.384
											18.752
											194.046
											215.733
											187.221
											159.257
											14.315
											16.976
											170.706
											13.322
											24.667
											225.82
											13.963
											18.922
											16.737
											220.492
											14.746
											18.862
											224.798
											174.441
											207.845
											203.825
											161.786
											200.603
											18.214
											77.446
											15.22
											64.351
											195.199
											198.758
											191.401
											202.014
											201.291
											18.51
											26.215
											181.327
											211.77
											20.979
											15.23
											14.609
											212.632
											176.44
											205.478
											16.512
											206.971
											17.288
											222.357
											163.781
											26.634
											28.923
											115.51
											15.495
											14.823
											186.867
											108.585
											195.852
											159.066
											175.263
											18.904
											185.935
											180.176
											16.547
											13.412
											188.437
											225.613
											208.105
											153.726
											174.8
											23.826
											13.379
											19.481
											17.413
											19.32
											199.555
											24.353
											35.883
											15.483
											221.333
											13.692
											15.235
											24.259
											194.334
											17.473
											20.492
											10.926
											34.343
											15.496
											153.998
											207.662
											210.743
											220.818
											29.446
											74.006
											173.637
											181.248
											16.013
											10.548
											211.524
											12.314
											201.476
											13.582
											14.123
											172.129
											243.545
											16.846
											175.719
											137.716
											187.449
											179.012
											164.356
											12.115
											100.008
											13.576
											13.034
											188.848
											94.033
											16.122
											13.581
											131.757
											13.462
											166.601
											108.053
											15.124
											12.029
											156.328
											17.874
											200.779
											113.397
											12.296
											14.414
											12.513
											11.799
											127.247
											174.537
											213.284
											220.26
											198.915
											46.838

## Sheet: s1a
Supplementary Fig. 1a			Trim33-WT			Trim33-KO
		0	100000	100000	100000	100000	100000	100000
		1	704000	516000	452000	716000	704000	545000
		3	2231680	2146560	1378600	6551400	2640000	1918400
		6	44633600	46151040	31845660	150027060	64152000	57552000
		9	253965184	1181466624	313679751	1222720539	1308700800	575520000
		12	29714000000	78922000000	23118000000	54900000000	80092000000	22503000000
		15	1580800000000	2533400000000	924730000000	2942600000000	1906200000000	555820000000
		18	39836000000000	51935000000000	33475000000000	40609000000000	48418000000000	11339000000000

## Sheet: s1b
Supplementary Fig. 1b			Trim33-WT			Trim33-KO
		G1	48.9556	50.3243	48.1865	49.8079	51.4139	51.733
		S	30.6789	28.5344	31.9948	30.2177	29.4344	29.3967
		G2/M	20.3655	21.1414	19.8187	19.9744	19.1517	18.8703

[truncated: 97 more sheets: s1c, s1d, s1e, s1f, s1g, s1h, s1i, s1j, 2b, 2c, 2d, 2e, 2g, 2h, 2i, 2j, s2a, s2b, s2c, s2d …]
